# Supplementary material for: Metabolic adaptation of adherent-invasive Escherichia coli to exposure to bile salts
Source: Sci Rep. 2019 Feb 18;9:2175. doi: 10.1038/s41598-019-38628-1 (PMC6379400; doi:10.1038/s41598-019-38628-1)
Supplement: Supplementary file 2 — RNA-seq data [file 41598_2019_38628_MOESM2_ESM.xlsx]

## Sheet: Table S1A
TABLE S1A Total reads from RNA-seq and relative ratios of transcript levels for metabolism pathways (from Ecocyc database)
locus_tag	name	Product	gene size	RNA-seq values (minimal medium)	RNA-seq values (bile salts)	Fold change	p value	Metabolism pathway
			(bp)	RPKM	RPKM	(Log2)		M1	M2	M3	M4	M5	M6	M7
LF82_0008	accA	acetyl-coenzyme A carboxylase carboxyl transferase	959	1622	2032	-0.326	0.234384	Biosynthesis	Fatty Acids and Lipids Biosynthesis	biotin-carboxyl carrier protein assembly	biotin-carboxyl carrier protein assembly	biotin-carboxyl carrier protein assembly	biotin-carboxyl carrier protein assembly	biotin-carboxyl carrier protein assembly
LF82_0010	accC	biotin carboxylase	1349	4362	6220	-0.512	0.110891	Biosynthesis	Fatty Acids and Lipids Biosynthesis	biotin-carboxyl carrier protein assembly	biotin-carboxyl carrier protein assembly	biotin-carboxyl carrier protein assembly	biotin-carboxyl carrier protein assembly	biotin-carboxyl carrier protein assembly
LF82_0011	accD	acetyl-coenzyme A carboxylase carboxyl transferase	914	1311	2439	-0.896	0.00171029	Biosynthesis	Fatty Acids and Lipids Biosynthesis	biotin-carboxyl carrier protein assembly	biotin-carboxyl carrier protein assembly	biotin-carboxyl carrier protein assembly	biotin-carboxyl carrier protein assembly	biotin-carboxyl carrier protein assembly
LF82_0012	aceA	Isocitrate lyase	1304	2978	2632	0.179	0.623133	Generation of Precursor Metabolites and Energy	glyoxylate cycle	glyoxylate cycle	glyoxylate cycle	glyoxylate cycle	glyoxylate cycle	glyoxylate cycle
LF82_0013	aceB	Malate synthase A	1601	15005	14050	0.095	0.796969	Degradation/Utilization/Assimilation	Carboxylates Degradation	Glycolate Degradation	glycolate and glyoxylate degradation II	glycolate and glyoxylate degradation II	glycolate and glyoxylate degradation II	glycolate and glyoxylate degradation II
LF82_0014	aceE	Pyruvate dehydrogenase E1 component	2663	6420	11797	-0.878	0.0118804	Generation of Precursor Metabolites and Energy	Acetyl-CoA Biosynthesis	pyruvate decarboxylation to acetyl CoA	pyruvate decarboxylation to acetyl CoA	pyruvate decarboxylation to acetyl CoA	pyruvate decarboxylation to acetyl CoA	pyruvate decarboxylation to acetyl CoA
LF82_0015	aceF	Dihydrolipoyllysine-residue acetyltransferase component	1892	2620	3886	-0.569	0.0661779	Generation of Precursor Metabolites and Energy	Acetyl-CoA Biosynthesis	pyruvate decarboxylation to acetyl CoA	pyruvate decarboxylation to acetyl CoA	pyruvate decarboxylation to acetyl CoA	pyruvate decarboxylation to acetyl CoA	pyruvate decarboxylation to acetyl CoA
LF82_0017	ackA	acetate kinase	1202	2740	4056	-0.566	0.0701952	Degradation/Utilization/Assimilation	Carboxylates Degradation	Acetate Formation	acetate formation from acetyl-CoA I	acetate formation from acetyl-CoA I	acetate formation from acetyl-CoA I	acetate formation from acetyl-CoA I
LF82_0018	acnA	aconitate hydratase 1	2675	1824	2317	-0.345	0.214189	Generation of Precursor Metabolites and Energy	glyoxylate cycle	glyoxylate cycle	glyoxylate cycle	glyoxylate cycle	glyoxylate cycle	glyoxylate cycle
LF82_0019	acnB	aconitate hydratase 2	2597	11663	19016	-0.705	0.0236225	Degradation/Utilization/Assimilation	Carboxylates Degradation	Propionate Degradation	2-Methylcitrate Cycle	2-methylcitrate cycle I	2-methylcitrate cycle I	2-methylcitrate cycle I
LF82_0020	acpH	acyl carrier protein phosphodiesterase	581	357	234	0.614	0.00933771	Biosynthesis	Cofactors, Prosthetic Groups, Electron Carriers Biosynthesis	acyl carrier protein metabolism	acyl carrier protein metabolism	acyl carrier protein metabolism	acyl carrier protein metabolism	acyl carrier protein metabolism
LF82_0022	acpS	Holo-[acyl-carrier-protein] synthase	380	473	561	-0.248	0.312484	Biosynthesis	Cofactors, Prosthetic Groups, Electron Carriers Biosynthesis	acyl carrier protein metabolism	acyl carrier protein metabolism	acyl carrier protein metabolism	acyl carrier protein metabolism	acyl carrier protein metabolism
LF82_0023	acpT	4'-phosphopantetheinyl transferase acpT	587	298	325	-0.126	0.631306	Biosynthesis	Cofactors, Prosthetic Groups, Electron Carriers Biosynthesis	acyl carrier protein metabolism	acyl carrier protein metabolism	acyl carrier protein metabolism	acyl carrier protein metabolism	acyl carrier protein metabolism
LF82_0030	acs	acetyl-coenzyme A synthetase	1958	2188	837	1.387	0.00018967	Degradation/Utilization/Assimilation	Carboxylates Degradation	acetate conversion to acetyl-CoA	acetate conversion to acetyl-CoA	acetate conversion to acetyl-CoA	acetate conversion to acetyl-CoA	acetate conversion to acetyl-CoA
LF82_0033	add	adenosine deaminase	1001	1263	2264	-0.842	0.000691151	Biosynthesis	Nucleosides and Nucleotides Biosynthesis	Purine Nucleotide Biosynthesis	Purine Nucleotide Salvage	Adenine and Adenosine Salvage	adenine and adenosine salvage III	adenine and adenosine salvage III
LF82_0034	ade	adenine deaminase	1766	758	226	1.746	3.0962e-14	Biosynthesis	Nucleosides and Nucleotides Biosynthesis	Purine Nucleotide Biosynthesis	Purine Nucleotide Salvage	Adenine and Adenosine Salvage	adenine and adenosine salvage IV	adenine and adenosine salvage IV
LF82_0035	adhE	aldehyde-alcohol dehydrogenase	2675	2271	3432	-0.596	0.0282586	Biosynthesis	Secondary Metabolites Biosynthesis	Alcohols Biosynthesis	glycerol degradation to butanol	glycerol degradation to butanol	glycerol degradation to butanol	glycerol degradation to butanol
LF82_0036	adhP	alcohol dehydrogenase, propanol-preferring	1010	743	1559	-1.068	4.47341e-05	Degradation/Utilization/Assimilation	Alcohols Degradation	Ethanol Degradation	ethanol degradation I	ethanol degradation I	ethanol degradation I	ethanol degradation I
LF82_0037	adiA	biodegradative arginine decarboxylase	2270	866	522	0.731	0.000988648	Degradation/Utilization/Assimilation	Amino Acids Degradation	Arginine Degradation	arginine degradation III	arginine degradation III	arginine degradation III	arginine degradation III
LF82_0040	adk	adenylate kinase	644	14393	16586	-0.205	0.575386	Biosynthesis	Nucleosides and Nucleotides Biosynthesis	Purine Nucleotide Biosynthesis	Purine Nucleotides De Novo Biosynthesis	adenosine nucleotides de novo biosynthesis	adenosine nucleotides de novo biosynthesis	adenosine nucleotides de novo biosynthesis
LF82_0044	aes	acetyl esterase	968	814	350	1.217	6.60035e-07	Degradation/Utilization/Assimilation	Fatty Acid and Lipids Degradation	sophorolipid degradation	sophorolipid degradation	sophorolipid degradation	sophorolipid degradation	sophorolipid degradation
LF82_0053	agp	glucose-1-phosphatase	1241	2099	1211	0.793	0.00843025	Degradation/Utilization/Assimilation	Carbohydrates Degradation	Sugars Degradation	glucose and glucose-1-phosphate degradation	glucose and glucose-1-phosphate degradation	glucose and glucose-1-phosphate degradation	glucose and glucose-1-phosphate degradation
LF82_0058	alaS	alanyl-tRNA synthetase	2630	11637	26525	-1.189	0.000450747	Biosynthesis	Aminoacyl-tRNA Charging	tRNA charging	tRNA charging	tRNA charging	tRNA charging	tRNA charging
LF82_0064	aldA	aldehyde dehydrogenase A	1439	1091	1048	0.059	0.826455	Degradation/Utilization/Assimilation	Carbohydrates Degradation	Sugars Degradation	2'-deoxy-alpha-D-ribose 1-phosphate degradation	2'-deoxy-alpha-D-ribose 1-phosphate degradation	2'-deoxy-alpha-D-ribose 1-phosphate degradation	2'-deoxy-alpha-D-ribose 1-phosphate degradation
LF82_0065	aldB	aldehyde dehydrogenase B	1628	1059	397	1.416	2.01531e-06	Degradation/Utilization/Assimilation	Carbohydrates Degradation	Sugars Degradation	2'-deoxy-alpha-D-ribose 1-phosphate degradation	2'-deoxy-alpha-D-ribose 1-phosphate degradation	2'-deoxy-alpha-D-ribose 1-phosphate degradation	2'-deoxy-alpha-D-ribose 1-phosphate degradation
LF82_0068	allA	Ureidoglycolate hydrolase	482	142	46	1.634	2.61582e-06	Degradation/Utilization/Assimilation	Amines and Polyamines Degradation	Allantoin Degradation	allantoin degradation to glyoxylate I	allantoin degradation to glyoxylate I	allantoin degradation to glyoxylate I	allantoin degradation to glyoxylate I
LF82_0069	allB	allantoinase	1361	501	263	0.927	8.07085e-05	Degradation/Utilization/Assimilation	Amines and Polyamines Degradation	Allantoin Degradation	allantoin degradation IV	allantoin degradation IV	allantoin degradation IV	allantoin degradation IV
LF82_0070	allC	allantoate amidohydrolase	1235	524	380	0.465	0.0522445	Degradation/Utilization/Assimilation	Amines and Polyamines Degradation	Allantoin Degradation	allantoin degradation IV	allantoin degradation IV	allantoin degradation IV	allantoin degradation IV
LF82_0071	allD	Ureidoglycolate dehydrogenase	1049	265	59	2.173	1.44522e-10	Degradation/Utilization/Assimilation	Amines and Polyamines Degradation	Allantoin Degradation	allantoin degradation IV	allantoin degradation IV	allantoin degradation IV	allantoin degradation IV
LF82_0078	alsE	D-allulose-6-phosphate 3-epimerase	695	447	147	1.609	1.7306e-09	Degradation/Utilization/Assimilation	Carbohydrates Degradation	Sugars Degradation	D-allose degradation	D-allose degradation	D-allose degradation	D-allose degradation
LF82_0079	alsK	D-allose kinase	929	464	179	1.371	2.83068e-07	Degradation/Utilization/Assimilation	Carbohydrates Degradation	Sugars Degradation	D-allose degradation	D-allose degradation	D-allose degradation	D-allose degradation
LF82_0084	amn	AMP nucleosidase	1559	2543	2374	0.099	0.737146	Degradation/Utilization/Assimilation	Nucleosides and Nucleotides Degradation	Purine Nucleotides Degradation	Adenosine Nucleotides Degradation	adenosine nucleotides degradation III	adenosine nucleotides degradation III	adenosine nucleotides degradation III
LF82_0092	anmK	Anhydro-N-acetylmuramic acid kinase	1109	405	421	-0.058	0.813334	Degradation/Utilization/Assimilation	Secondary Metabolites Degradation	Sugar Derivatives Degradation	1,6-anhydro-N-acetylmuramic acid recycling	1,6-anhydro-N-acetylmuramic acid recycling	1,6-anhydro-N-acetylmuramic acid recycling	1,6-anhydro-N-acetylmuramic acid recycling
LF82_0093	ansA	L-asparaginase 1	1016	779	1014	-0.381	0.12641	Degradation/Utilization/Assimilation	Amino Acids Degradation	Asparagine Degradation	asparagine degradation I	asparagine degradation I	asparagine degradation I	asparagine degradation I
LF82_0094	ansB	L-asparaginase 2	1046	922	1534	-0.734	0.0192923	Degradation/Utilization/Assimilation	Amino Acids Degradation	Asparagine Degradation	asparagine degradation I	asparagine degradation I	asparagine degradation I	asparagine degradation I
LF82_0103	apt	adenine phosphoribosyltransferase	551	866	1017	-0.231	0.49372	Biosynthesis	Nucleosides and Nucleotides Biosynthesis	Purine Nucleotide Biosynthesis	Purine Nucleotide Salvage	Adenine and Adenosine Salvage	adenine and adenosine salvage I	adenine and adenosine salvage I
LF82_0105	araA	L-arabinose isomerase	1502	446	94	2.247	1.51904e-15	Degradation/Utilization/Assimilation	Carbohydrates Degradation	Sugars Degradation	L-arabinose Degradation	L-arabinose degradation I	L-arabinose degradation I	L-arabinose degradation I
LF82_0106	araB	ribulokinase	1700	490	51	3.264	5.86636e-27	Degradation/Utilization/Assimilation	Carbohydrates Degradation	Sugars Degradation	L-arabinose Degradation	L-arabinose degradation I	L-arabinose degradation I	L-arabinose degradation I
LF82_0108	arad	L-ribulose-5-phosphate 4-epimerase	695	146	41	1.839	1.89657e-05	Degradation/Utilization/Assimilation	Carbohydrates Degradation	Sugars Degradation	L-arabinose Degradation	L-arabinose degradation I	L-arabinose degradation I	L-arabinose degradation I
LF82_0116	argA	Amino-acid acetyltransferase	1331	1113	364	1.614	1.18708e-05	Biosynthesis	Amino Acids Biosynthesis	Individual Amino Acids Biosynthesis	Arginine Biosynthesis	arginine biosynthesis I	arginine biosynthesis I	arginine biosynthesis I
LF82_0117	argB	acetylglutamate kinase	776	332	85	1.97	1.29363e-09	Biosynthesis	Amino Acids Biosynthesis	Individual Amino Acids Biosynthesis	Arginine Biosynthesis	arginine biosynthesis I	arginine biosynthesis I	arginine biosynthesis I
LF82_0118	argC	N-acetyl-gamma-glutamyl-phosphate reductase	1004	570	199	1.516	1.72473e-07	Biosynthesis	Amino Acids Biosynthesis	Individual Amino Acids Biosynthesis	Arginine Biosynthesis	arginine biosynthesis I	arginine biosynthesis I	arginine biosynthesis I
LF82_0119	argD	acetylornithine/succinyldiaminopimelate aminotransferase	1220	1022	567	0.852	0.00210089	Biosynthesis	Amino Acids Biosynthesis	Individual Amino Acids Biosynthesis	Arginine Biosynthesis	arginine biosynthesis I	arginine biosynthesis I	arginine biosynthesis I
LF82_0120	argE	acetylornithine deacetylase	1151	547	388	0.493	0.038063	Biosynthesis	Amino Acids Biosynthesis	Individual Amino Acids Biosynthesis	Arginine Biosynthesis	arginine biosynthesis I	arginine biosynthesis I	arginine biosynthesis I
LF82_0121	argG	Argininosuccinate synthase	1343	1061	651	0.704	0.0505594	Biosynthesis	Amino Acids Biosynthesis	Individual Amino Acids Biosynthesis	Arginine Biosynthesis	arginine biosynthesis I	arginine biosynthesis I	arginine biosynthesis I
LF82_0122	argH	Argininosuccinate lyase	1373	509	161	1.665	1.12079e-09	Biosynthesis	Amino Acids Biosynthesis	Individual Amino Acids Biosynthesis	Arginine Biosynthesis	arginine biosynthesis I	arginine biosynthesis I	arginine biosynthesis I
LF82_0123	argI	Ornithine carbamoyltransferase chain I	1004	779	219	1.83	2.47578e-06	Biosynthesis	Amino Acids Biosynthesis	Individual Amino Acids Biosynthesis	Arginine Biosynthesis	arginine biosynthesis I	arginine biosynthesis I	arginine biosynthesis I
LF82_0128	argS	Arginyl-tRNA synthetase	1733	1925	3849	-1	0.00027796	Biosynthesis	Aminoacyl-tRNA Charging	tRNA charging	tRNA charging	tRNA charging	tRNA charging	tRNA charging
LF82_0140	aroA	3-phosphoshikimate 1-carboxyvinyltransferase	1283	885	1139	-0.364	0.113742	Biosynthesis	Aromatic Compounds Biosynthesis	Chorismate Biosynthesis	chorismate biosynthesis from 3-dehydroquinate	chorismate biosynthesis from 3-dehydroquinate	chorismate biosynthesis from 3-dehydroquinate	chorismate biosynthesis from 3-dehydroquinate
LF82_0141	aroB	3-dehydroquinate synthase	1088	3018	6007	-0.993	0.00134214	Biosynthesis	Aromatic Compounds Biosynthesis	3-Dehydroquinate Biosynthesis	3-dehydroquinate biosynthesis I	3-dehydroquinate biosynthesis I	3-dehydroquinate biosynthesis I	3-dehydroquinate biosynthesis I
LF82_0142	aroC	chorismate synthase	1088	417	489	-0.231	0.308565	Biosynthesis	Aromatic Compounds Biosynthesis	Chorismate Biosynthesis	chorismate biosynthesis from 3-dehydroquinate	chorismate biosynthesis from 3-dehydroquinate	chorismate biosynthesis from 3-dehydroquinate	chorismate biosynthesis from 3-dehydroquinate
LF82_0143	aroD	3-dehydroquinate dehydratase	758	329	232	0.506	0.0889859	Biosynthesis	Aromatic Compounds Biosynthesis	Chorismate Biosynthesis	chorismate biosynthesis from 3-dehydroquinate	chorismate biosynthesis from 3-dehydroquinate	chorismate biosynthesis from 3-dehydroquinate	chorismate biosynthesis from 3-dehydroquinate
LF82_0144	aroE	Shikimate dehydrogenase	818	2627	6160	-1.23	0.000279247	Biosynthesis	Aromatic Compounds Biosynthesis	Chorismate Biosynthesis	chorismate biosynthesis from 3-dehydroquinate	chorismate biosynthesis from 3-dehydroquinate	chorismate biosynthesis from 3-dehydroquinate	chorismate biosynthesis from 3-dehydroquinate
LF82_0145	aroF	Phospho-2-dehydro-3-deoxyheptonate aldolase	1070	1106	1553	-0.49	0.0464206	Biosynthesis	Aromatic Compounds Biosynthesis	3-Dehydroquinate Biosynthesis	3-dehydroquinate biosynthesis I	3-dehydroquinate biosynthesis I	3-dehydroquinate biosynthesis I	3-dehydroquinate biosynthesis I
LF82_0146	aroG	Phospho-2-dehydro-3-deoxyheptonate aldolase	1052	4072	4653	-0.192	0.564441	Biosynthesis	Aromatic Compounds Biosynthesis	3-Dehydroquinate Biosynthesis	3-dehydroquinate biosynthesis I	3-dehydroquinate biosynthesis I	3-dehydroquinate biosynthesis I	3-dehydroquinate biosynthesis I
LF82_0147	aroH	Phospho-2-dehydro-3-deoxyheptonate aldolase	1046	994	1332	-0.422	0.0680624	Biosynthesis	Aromatic Compounds Biosynthesis	3-Dehydroquinate Biosynthesis	3-dehydroquinate biosynthesis I	3-dehydroquinate biosynthesis I	3-dehydroquinate biosynthesis I	3-dehydroquinate biosynthesis I
LF82_0148	aroK	Shikimate kinase 1	521	3470	6808	-0.972	0.00246821	Biosynthesis	Aromatic Compounds Biosynthesis	Chorismate Biosynthesis	chorismate biosynthesis from 3-dehydroquinate	chorismate biosynthesis from 3-dehydroquinate	chorismate biosynthesis from 3-dehydroquinate	chorismate biosynthesis from 3-dehydroquinate
LF82_0149	aroL	Shikimate kinase 2	524	778	1515	-0.963	0.000358596	Biosynthesis	Aromatic Compounds Biosynthesis	Chorismate Biosynthesis	chorismate biosynthesis from 3-dehydroquinate	chorismate biosynthesis from 3-dehydroquinate	chorismate biosynthesis from 3-dehydroquinate	chorismate biosynthesis from 3-dehydroquinate
LF82_0152	arsC	Arsenate reductase	425	313	310	0.016	0.958198	Detoxification	Arsenate Detoxification	arsenate detoxification II	arsenate detoxification II	arsenate detoxification II	arsenate detoxification II	arsenate detoxification II
LF82_0161	asd	Aspartate-semialdehyde dehydrogenase	1103	1225	1444	-0.238	0.338458	Biosynthesis	Amino Acids Biosynthesis	Individual Amino Acids Biosynthesis	Methionine Biosynthesis	homoserine and methionine biosynthesis	homoserine and methionine biosynthesis	homoserine and methionine biosynthesis
LF82_0165	asnA	Aspartate--ammonia ligase	992	2138	935	1.194	0.000276528	Biosynthesis	Amino Acids Biosynthesis	Individual Amino Acids Biosynthesis	Asparagine Biosynthesis	asparagine biosynthesis II	asparagine biosynthesis II	asparagine biosynthesis II
LF82_0168	asnS	Asparaginyl-tRNA synthetase	1400	3745	8917	-1.252	0.000157857	Biosynthesis	Aminoacyl-tRNA Charging	tRNA charging	tRNA charging	tRNA charging	tRNA charging	tRNA charging
LF82_0173	aspA	Aspartate ammonia-lyase	1436	23470	19644	0.257	0.502813	Degradation/Utilization/Assimilation	Amino Acids Degradation	Glutamate Degradation	glutamate degradation II	glutamate degradation II	glutamate degradation II	glutamate degradation II
LF82_0174	aspC	Aspartate aminotransferase	1190	10047	10616	-0.08	0.832927	Biosynthesis	Amino Acids Biosynthesis	Individual Amino Acids Biosynthesis	Aspartate Biosynthesis	aspartate biosynthesis	aspartate biosynthesis	aspartate biosynthesis
LF82_0175	aspS	Aspartyl-tRNA synthetase	1772	1217	1677	-0.462	0.0512193	Biosynthesis	Aminoacyl-tRNA Charging	tRNA charging	tRNA charging	tRNA charging	tRNA charging	tRNA charging
LF82_0180	astA	Arginine N-succinyltransferase	1034	227	151	0.595	0.0558496	Degradation/Utilization/Assimilation	Amino Acids Degradation	Arginine Degradation	arginine degradation II	arginine degradation II	arginine degradation II	arginine degradation II
LF82_0181	astB	N-succinylarginine dihydrolase	1343	318	240	0.403	0.107007	Degradation/Utilization/Assimilation	Amino Acids Degradation	Arginine Degradation	arginine degradation II	arginine degradation II	arginine degradation II	arginine degradation II
LF82_0182	astC	Succinylornithine transaminase	1220	476	308	0.627	0.0422509	Degradation/Utilization/Assimilation	Amino Acids Degradation	Arginine Degradation	arginine degradation II	arginine degradation II	arginine degradation II	arginine degradation II
LF82_0183	astD	N-succinylglutamate 5-semialdehyde dehydrogenase	1478	356	172	1.047	0.000474222	Degradation/Utilization/Assimilation	Amino Acids Degradation	Arginine Degradation	arginine degradation II	arginine degradation II	arginine degradation II	arginine degradation II
LF82_0184	astE	Succinylglutamate desuccinylase	968	312	248	0.332	0.206766	Degradation/Utilization/Assimilation	Amino Acids Degradation	Arginine Degradation	arginine degradation II	arginine degradation II	arginine degradation II	arginine degradation II
LF82_0185	atoA	acetate CoA-transferase subunit beta	650	106	58	0.879	0.00894758	Generation of Precursor Metabolites and Energy	Fermentation	Acetyl-CoA Fermentation to Butyrate	acetyl-CoA fermentation to butyrate II	acetyl-CoA fermentation to butyrate II	acetyl-CoA fermentation to butyrate II	acetyl-CoA fermentation to butyrate II
LF82_0186	atoB	acetyl-CoA acetyltransferase	1184	484	111	2.13	7.38747e-14	Generation of Precursor Metabolites and Energy	Fermentation	Acetyl-CoA Fermentation to Butyrate	acetyl-CoA fermentation to butyrate II	acetyl-CoA fermentation to butyrate II	acetyl-CoA fermentation to butyrate II	acetyl-CoA fermentation to butyrate II
LF82_0188	atoD	acetate CoA-transferase subunit alpha	662	326	183	0.833	0.000439684	Generation of Precursor Metabolites and Energy	Fermentation	Acetyl-CoA Fermentation to Butyrate	acetyl-CoA fermentation to butyrate II	acetyl-CoA fermentation to butyrate II	acetyl-CoA fermentation to butyrate II	acetyl-CoA fermentation to butyrate II
LF82_0191	atpA	ATP synthase subunit alpha	1541	20765	37689	-0.86	0.0164906	Biosynthesis	Nucleosides and Nucleotides Biosynthesis	Purine Nucleotide Biosynthesis	Purine Nucleotides De Novo Biosynthesis	adenosine nucleotides de novo biosynthesis	adenosine nucleotides de novo biosynthesis	adenosine nucleotides de novo biosynthesis
LF82_0192	atpB	ATP synthase a chain	815	20469	30226	-0.562	0.111251	Biosynthesis	Nucleosides and Nucleotides Biosynthesis	Purine Nucleotide Biosynthesis	Purine Nucleotides De Novo Biosynthesis	adenosine nucleotides de novo biosynthesis	adenosine nucleotides de novo biosynthesis	adenosine nucleotides de novo biosynthesis
LF82_0193	atpC	ATP synthase epsilon chain	419	19369	24597	-0.345	0.399241	Biosynthesis	Nucleosides and Nucleotides Biosynthesis	Purine Nucleotide Biosynthesis	Purine Nucleotides De Novo Biosynthesis	adenosine nucleotides de novo biosynthesis	adenosine nucleotides de novo biosynthesis	adenosine nucleotides de novo biosynthesis
LF82_0194	atpD	ATP synthase subunit beta	1382	10315	15499	-0.587	0.112479	Biosynthesis	Nucleosides and Nucleotides Biosynthesis	Purine Nucleotide Biosynthesis	Purine Nucleotides De Novo Biosynthesis	adenosine nucleotides de novo biosynthesis	adenosine nucleotides de novo biosynthesis	adenosine nucleotides de novo biosynthesis
LF82_0195	atpE	ATP synthase C chain	239	6642	8874	-0.418	0.214211	Biosynthesis	Nucleosides and Nucleotides Biosynthesis	Purine Nucleotide Biosynthesis	Purine Nucleotides De Novo Biosynthesis	adenosine nucleotides de novo biosynthesis	adenosine nucleotides de novo biosynthesis	adenosine nucleotides de novo biosynthesis
LF82_0196	atpF	ATP synthase B chain	470	9406	18397	-0.968	0.00456214	Biosynthesis	Nucleosides and Nucleotides Biosynthesis	Purine Nucleotide Biosynthesis	Purine Nucleotides De Novo Biosynthesis	adenosine nucleotides de novo biosynthesis	adenosine nucleotides de novo biosynthesis	adenosine nucleotides de novo biosynthesis
LF82_0197	atpG	ATP synthase gamma chain	863	3933	6881	-0.807	0.0156338	Biosynthesis	Nucleosides and Nucleotides Biosynthesis	Purine Nucleotide Biosynthesis	Purine Nucleotides De Novo Biosynthesis	adenosine nucleotides de novo biosynthesis	adenosine nucleotides de novo biosynthesis	adenosine nucleotides de novo biosynthesis
LF82_0198	atpH	ATP synthase delta chain	533	5478	11819	-1.11	0.00103521	Biosynthesis	Nucleosides and Nucleotides Biosynthesis	Purine Nucleotide Biosynthesis	Purine Nucleotides De Novo Biosynthesis	adenosine nucleotides de novo biosynthesis	adenosine nucleotides de novo biosynthesis	adenosine nucleotides de novo biosynthesis
LF82_0199	atpI	ATP synthase protein I	380	4300	7752	-0.85	0.0187189	Biosynthesis	Nucleosides and Nucleotides Biosynthesis	Purine Nucleotide Biosynthesis	Purine Nucleotides De Novo Biosynthesis	adenosine nucleotides de novo biosynthesis	adenosine nucleotides de novo biosynthesis	adenosine nucleotides de novo biosynthesis
LF82_0200	avtA	Valine--pyruvate aminotransferase	1253	7319	8564	-0.227	0.535834	Biosynthesis	Amino Acids Biosynthesis	Individual Amino Acids Biosynthesis	Alanine Biosynthesis	alanine biosynthesis I	alanine biosynthesis I	alanine biosynthesis I
LF82_0219	betA	choline dehydrogenase	1670	2152	5039	-1.227	8.85995e-06	Degradation/Utilization/Assimilation	Amines and Polyamines Degradation	Choline Degradation	choline degradation I	choline degradation I	choline degradation I	choline degradation I
LF82_0220	betB	Betaine aldehyde dehydrogenase	1472	1947	4351	-1.159	3.49242e-05	Degradation/Utilization/Assimilation	Amines and Polyamines Degradation	Choline Degradation	choline degradation I	choline degradation I	choline degradation I	choline degradation I
LF82_0231	bglX	Periplasmic beta-glucosidase	2297	720	664	0.119	0.612357	Degradation/Utilization/Assimilation	Secondary Metabolites Degradation	Nitrogen Containing Secondary Compounds Degradation	Nitrogen Containing Glucosides Degradation	Cyanogenic Glucosides Degradation	taxiphyllin bioactivation	taxiphyllin bioactivation
LF82_0233	bioA	adenosylmethionine-8-amino-7-oxononanoate	1289	326	356	-0.127	0.601371	Biosynthesis	Cofactors, Prosthetic Groups, Electron Carriers Biosynthesis	Vitamins Biosynthesis	Biotin Biosynthesis	biotin biosynthesis from 7-keto-8-aminopelargonate	biotin biosynthesis from 7-keto-8-aminopelargonate	biotin biosynthesis from 7-keto-8-aminopelargonate
LF82_0234	bioB	biotin synthase	1040	476	154	1.624	4.12793e-09	Biosynthesis	Cofactors, Prosthetic Groups, Electron Carriers Biosynthesis	Vitamins Biosynthesis	Biotin Biosynthesis	biotin biosynthesis from 7-keto-8-aminopelargonate	biotin biosynthesis from 7-keto-8-aminopelargonate	biotin biosynthesis from 7-keto-8-aminopelargonate
LF82_0236	bioD	Dethiobiotin synthetase	677	260	196	0.408	0.110257	Biosynthesis	Cofactors, Prosthetic Groups, Electron Carriers Biosynthesis	Vitamins Biosynthesis	Biotin Biosynthesis	biotin biosynthesis from 7-keto-8-aminopelargonate	biotin biosynthesis from 7-keto-8-aminopelargonate	biotin biosynthesis from 7-keto-8-aminopelargonate
LF82_0237	bioF	8-amino-7-oxononanoate synthase	1154	132	36	1.866	8.11213e-09	Biosynthesis	Cofactors, Prosthetic Groups, Electron Carriers Biosynthesis	Vitamins Biosynthesis	Biotin Biosynthesis	7-Keto,8-aminopelargonate Biosynthesis	7-keto-8-aminopelargonate biosynthesis I	7-keto-8-aminopelargonate biosynthesis I
LF82_0240	bisC	biotin sulfoxide reductase	2333	1229	927	0.407	0.0796527	Generation of Precursor Metabolites and Energy	Respiration	Anaerobic Respiration	formate to trimethylamine N-oxide electron transfer	formate to trimethylamine N-oxide electron transfer	formate to trimethylamine N-oxide electron transfer	formate to trimethylamine N-oxide electron transfer
LF82_0253	btuR	Cob(I)yrinic acid a,c-diamide adenosyltransferase	590	345	499	-0.534	0.0139172	Biosynthesis	Cofactors, Prosthetic Groups, Electron Carriers Biosynthesis	Vitamins Biosynthesis	Cobalamin Biosynthesis	adenosylcobalamin biosynthesis from cobyrinate a,c-diamide I	adenosylcobalamin biosynthesis from cobyrinate a,c-diamide I	adenosylcobalamin biosynthesis from cobyrinate a,c-diamide I
LF82_0254	cadA	Lysine decarboxylase, inducible	2147	1346	1273	0.08	0.786702	Degradation/Utilization/Assimilation	Amino Acids Degradation	Lysine Degradation	lysine degradation I	lysine degradation I	lysine degradation I	lysine degradation I
LF82_0257	caiA	Crotonobetainyl-CoA dehydrogenase	1142	753	535	0.493	0.071194	Degradation/Utilization/Assimilation	Amines and Polyamines Degradation	Carnitine Degradation	carnitine degradation I	carnitine degradation I	carnitine degradation I	carnitine degradation I
LF82_0258	caiB	Crotonobetainyl-CoA:carnitine CoA-transferase	1217	463	210	1.144	2.44635e-06	Degradation/Utilization/Assimilation	Amines and Polyamines Degradation	Carnitine Degradation	carnitine degradation I	carnitine degradation I	carnitine degradation I	carnitine degradation I
LF82_0259	caiC	crotonobetaine/carnitine-CoA ligase	1568	968	468	1.05	7.30111e-07	Degradation/Utilization/Assimilation	Amines and Polyamines Degradation	Carnitine Degradation	carnitine degradation I	carnitine degradation I	carnitine degradation I	carnitine degradation I
LF82_0260	caiD	Carnitinyl-CoA dehydratase	893	224	46	2.272	8.89701e-13	Degradation/Utilization/Assimilation	Amines and Polyamines Degradation	Carnitine Degradation	carnitine degradation I	carnitine degradation I	carnitine degradation I	carnitine degradation I
LF82_0265	carA	Carbamoyl-phosphate synthase small chain	1148	481	168	1.513	1.3603e-07	Biosynthesis	Amino Acids Biosynthesis	Individual Amino Acids Biosynthesis	Arginine Biosynthesis	arginine biosynthesis I	arginine biosynthesis I	arginine biosynthesis I
LF82_0266	carB	Carbamoyl-phosphate synthase large chain	3221	918	280	1.713	6.79381e-12	Biosynthesis	Amino Acids Biosynthesis	Individual Amino Acids Biosynthesis	Arginine Biosynthesis	arginine biosynthesis I	arginine biosynthesis I	arginine biosynthesis I
LF82_0282	cdd	Cytidine deaminase	884	355	541	-0.612	0.0128679	Biosynthesis	Nucleosides and Nucleotides Biosynthesis	Pyrimidine Nucleotide Biosynthesis	purine and pyrimidine metabolism	purine and pyrimidine metabolism	purine and pyrimidine metabolism	purine and pyrimidine metabolism
LF82_0284	cdsA	Phosphatidate cytidylyltransferase	857	2457	5344	-1.121	0.000201286	Biosynthesis	Fatty Acids and Lipids Biosynthesis	Phospholipid Biosynthesis	CDP-diacylglycerol Biosynthesis	CDP-diacylglycerol biosynthesis I	CDP-diacylglycerol biosynthesis I	CDP-diacylglycerol biosynthesis I
LF82_0286	cfa	Cyclopropane-fatty-acyl-phospholipid synthase	1148	4038	26240	-2.7	3.25993e-12	Biosynthesis	Fatty Acids and Lipids Biosynthesis	Fatty Acid Biosynthesis	Unusual Fatty Acid Biosynthesis	Cyclopropane Fatty Acids Biosynthesis	cyclopropane fatty acid biosynthesis	cyclopropane fatty acid biosynthesis
LF82_0302	chiA	bifunctional chitinase/lysozyme	2702	1249	1569	-0.329	0.176365	Degradation/Utilization/Assimilation	Polymeric Compounds Degradation	Polysaccharides Degradation	Chitin Degradation	chitin degradation II	chitin degradation II	chitin degradation II
LF82_0307	citC	[Citrate [pro-3S]-lyase] ligase	1058	588	326	0.85	0.000868866	Degradation/Utilization/Assimilation	Carboxylates Degradation	citrate degradation	citrate degradation	citrate degradation	citrate degradation	citrate degradation
LF82_0308	citD	Citrate lyase acyl carrier protein	296	50	5	3.184	3.73052e-10	Degradation/Utilization/Assimilation	Carboxylates Degradation	citrate degradation	citrate degradation	citrate degradation	citrate degradation	citrate degradation
LF82_0309	citE	Citrate lyase beta subunit	908	332	48	2.801	1.62786e-17	Degradation/Utilization/Assimilation	Carboxylates Degradation	citrate degradation	citrate degradation	citrate degradation	citrate degradation	citrate degradation
LF82_0310	citF	Citrate lyase alpha chain	1532	362	55	2.716	8.79056e-16	Degradation/Utilization/Assimilation	Carboxylates Degradation	citrate degradation	citrate degradation	citrate degradation	citrate degradation	citrate degradation
LF82_0322	cls	Cardiolipin synthetase	1460	1023	844	0.278	0.241867	Biosynthesis	Fatty Acids and Lipids Biosynthesis	Phospholipid Biosynthesis	Cardiolipin Biosynthesis	cardiolipin biosynthesis I	cardiolipin biosynthesis I	cardiolipin biosynthesis I
LF82_0323	cmk	Cytidylate kinase	683	4054	8696	-1.101	0.00391735	Biosynthesis	Nucleosides and Nucleotides Biosynthesis	Pyrimidine Nucleotide Biosynthesis	purine and pyrimidine metabolism	purine and pyrimidine metabolism	purine and pyrimidine metabolism	purine and pyrimidine metabolism
LF82_0330	coaA	Pantothenate kinase	950	3650	5309	-0.541	0.0861177	Biosynthesis	Cofactors, Prosthetic Groups, Electron Carriers Biosynthesis	Vitamins Biosynthesis	pantothenate and coenzyme A biosynthesis I	pantothenate and coenzyme A biosynthesis I	pantothenate and coenzyme A biosynthesis I	pantothenate and coenzyme A biosynthesis I
LF82_0331	coad	Phosphopantetheine adenylyltransferase	479	419	486	-0.215	0.38314	Biosynthesis	Cofactors, Prosthetic Groups, Electron Carriers Biosynthesis	Coenzyme A Biosynthesis	coenzyme A biosynthesis	coenzyme A biosynthesis	coenzyme A biosynthesis	coenzyme A biosynthesis
LF82_0332	coae	Dephospho-CoA kinase	620	675	1299	-0.946	0.000224613	Biosynthesis	Cofactors, Prosthetic Groups, Electron Carriers Biosynthesis	Coenzyme A Biosynthesis	coenzyme A biosynthesis	coenzyme A biosynthesis	coenzyme A biosynthesis	coenzyme A biosynthesis
LF82_0334	cobC	alpha-ribazole phosphatase	614	714	696	0.037	0.898142	Biosynthesis	Cofactors, Prosthetic Groups, Electron Carriers Biosynthesis	Vitamins Biosynthesis	Cobalamin Biosynthesis	adenosylcobalamin biosynthesis from cobyrinate a,c-diamide I	adenosylcobalamin biosynthesis from cobyrinate a,c-diamide I	adenosylcobalamin biosynthesis from cobyrinate a,c-diamide I
LF82_0335	cobS	Cobalamin synthase	743	253	57	2.143	4.13406e-11	Biosynthesis	Cofactors, Prosthetic Groups, Electron Carriers Biosynthesis	Vitamins Biosynthesis	Cobalamin Biosynthesis	adenosylcobalamin biosynthesis from cobyrinate a,c-diamide I	adenosylcobalamin biosynthesis from cobyrinate a,c-diamide I	adenosylcobalamin biosynthesis from cobyrinate a,c-diamide I
LF82_0336	cobT	Nicotinate-nucleotide--dimethylbenzimidazole	1079	528	314	0.753	0.00459256	Biosynthesis	Cofactors, Prosthetic Groups, Electron Carriers Biosynthesis	Vitamins Biosynthesis	Cobalamin Biosynthesis	adenosylcobalamin biosynthesis from cobyrinate a,c-diamide I	adenosylcobalamin biosynthesis from cobyrinate a,c-diamide I	adenosylcobalamin biosynthesis from cobyrinate a,c-diamide I
LF82_0337	cobU	bifunctional adenosylcobalamin biosynthesis protein	542	176	105	0.744	0.00713224	Biosynthesis	Cofactors, Prosthetic Groups, Electron Carriers Biosynthesis	Vitamins Biosynthesis	Cobalamin Biosynthesis	adenosylcobalamin biosynthesis from cobyrinate a,c-diamide I	adenosylcobalamin biosynthesis from cobyrinate a,c-diamide I	adenosylcobalamin biosynthesis from cobyrinate a,c-diamide I
LF82_0338	codA	Cytosine deaminase	1298	311	268	0.216	0.399418	Biosynthesis	Nucleosides and Nucleotides Biosynthesis	Pyrimidine Nucleotide Biosynthesis	Pyrimidine Nucleotides Salvage	pyrimidine ribonucleotides salvage	pyrimidine ribonucleotides salvage	pyrimidine ribonucleotides salvage
LF82_0345	cpsB	Mannose-1-phosphate guanylyltransferase [GDP]	1436	448	83	2.44	4.22743e-15	Biosynthesis	Carbohydrates Biosynthesis	colanic acid building blocks biosynthesis	colanic acid building blocks biosynthesis	colanic acid building blocks biosynthesis	colanic acid building blocks biosynthesis	colanic acid building blocks biosynthesis
LF82_0346	cpsG	Phosphomannomutase	1370	160	25	2.651	2.97199e-14	Biosynthesis	Carbohydrates Biosynthesis	colanic acid building blocks biosynthesis	colanic acid building blocks biosynthesis	colanic acid building blocks biosynthesis	colanic acid building blocks biosynthesis	colanic acid building blocks biosynthesis
LF82_0400	cydA	Cytochrome d ubiquinol oxidase subunit 1	1568	11923	10873	0.133	0.768399	Generation of Precursor Metabolites and Energy	Respiration	Aerobic Respiration	NADH to cytochrome bd oxidase electron transfer	NADH to cytochrome bd oxidase electron transfer	NADH to cytochrome bd oxidase electron transfer	NADH to cytochrome bd oxidase electron transfer
LF82_0404	cyoA	Ubiquinol oxidase subunit 2	947	19672	24381	-0.31	0.382614	Generation of Precursor Metabolites and Energy	Respiration	Aerobic Respiration	NADH to cytochrome bd oxidase electron transfer	NADH to cytochrome bd oxidase electron transfer	NADH to cytochrome bd oxidase electron transfer	NADH to cytochrome bd oxidase electron transfer
LF82_0405	cyoB	Ubiquinol oxidase subunit 1	1991	8453	14535	-0.782	0.0140005	Generation of Precursor Metabolites and Energy	Respiration	Aerobic Respiration	NADH to cytochrome bd oxidase electron transfer	NADH to cytochrome bd oxidase electron transfer	NADH to cytochrome bd oxidase electron transfer	NADH to cytochrome bd oxidase electron transfer
LF82_0406	cyoC	Cytochrome o ubiquinol oxidase subunit 3	614	2509	5248	-1.065	0.000463902	Generation of Precursor Metabolites and Energy	Respiration	Aerobic Respiration	NADH to cytochrome bo oxidase electron transfer	NADH to cytochrome bo oxidase electron transfer	NADH to cytochrome bo oxidase electron transfer	NADH to cytochrome bo oxidase electron transfer
LF82_0407	cyoD	Cytochrome o ubiquinol oxidase protein cyoD	329	2064	3872	-0.908	0.00233923	Generation of Precursor Metabolites and Energy	Respiration	Aerobic Respiration	NADH to cytochrome bo oxidase electron transfer	NADH to cytochrome bo oxidase electron transfer	NADH to cytochrome bo oxidase electron transfer	NADH to cytochrome bo oxidase electron transfer
LF82_0411	cysC	adenylyl-sulfate kinase	605	166	704	-2.079	6.4497e-16	Degradation/Utilization/Assimilation	Inorganic Nutrients Metabolism	Sulfur Compounds Metabolism	sulfate activation for sulfonation	sulfate activation for sulfonation	sulfate activation for sulfonation	sulfate activation for sulfonation
LF82_0412	cysD	Sulfate adenylyltransferase subunit 2	908	559	6372	-3.509	2.52487e-18	Degradation/Utilization/Assimilation	Inorganic Nutrients Metabolism	selenate reduction	selenate reduction	selenate reduction	selenate reduction	selenate reduction
LF82_0413	cysE	Serine acetyltransferase	821	1069	1328	-0.313	0.235219	Biosynthesis	Amino Acids Biosynthesis	Individual Amino Acids Biosynthesis	Cysteine Biosynthesis	cysteine biosynthesis I	cysteine biosynthesis I	cysteine biosynthesis I
LF82_0414	cysG	Siroheme synthase	1373	539	447	0.269	0.238203	Biosynthesis	Cofactors, Prosthetic Groups, Electron Carriers Biosynthesis	Vitamins Biosynthesis	Cobalamin Biosynthesis	Adenosylcobalamin Biosynthesis	adenosylcobalamin biosynthesis I	adenosylcobalamin biosynthesis I
LF82_0415	cysH	Phosphoadenosine phosphosulfate reductase	734	384	786	-1.033	7.62333e-06	Degradation/Utilization/Assimilation	Inorganic Nutrients Metabolism	Sulfur Compounds Metabolism	Sulfate Reduction	sulfate reduction I	sulfate reduction I	sulfate reduction I
LF82_0416	cysI	Sulfite reductase [NadPH] hemoprotein beta-component	1712	636	920	-0.53	0.034754	Degradation/Utilization/Assimilation	Inorganic Nutrients Metabolism	Sulfur Compounds Metabolism	Sulfate Reduction	sulfate reduction I	sulfate reduction I	sulfate reduction I
LF82_0417	cysJ	Sulfite reductase [NadPH] flavoprotein alpha-component	1799	400	728	-0.861	0.000186886	Degradation/Utilization/Assimilation	Inorganic Nutrients Metabolism	Sulfur Compounds Metabolism	Sulfate Reduction	sulfate reduction I	sulfate reduction I	sulfate reduction I
LF82_0418	cysK	Cysteine synthase A	971	3782	17557	-2.215	5.7634e-13	Biosynthesis	Amino Acids Biosynthesis	Individual Amino Acids Biosynthesis	Cysteine Biosynthesis	cysteine biosynthesis I	cysteine biosynthesis I	cysteine biosynthesis I
LF82_0419	cysM	Cysteine synthase B	911	439	885	-1.01	7.95042e-06	Biosynthesis	Amino Acids Biosynthesis	Individual Amino Acids Biosynthesis	Cysteine Biosynthesis	cysteine biosynthesis I	cysteine biosynthesis I	cysteine biosynthesis I
LF82_0420	cysN	Sulfate adenylyltransferase subunit 1	1427	500	2298	-2.198	1.11256e-14	Degradation/Utilization/Assimilation	Inorganic Nutrients Metabolism	selenate reduction	selenate reduction	selenate reduction	selenate reduction	selenate reduction
LF82_0423	cysS	Cysteinyl-tRNA synthetase	1385	2340	3251	-0.474	0.0991086	Biosynthesis	Aminoacyl-tRNA Charging	tRNA charging	tRNA charging	tRNA charging	tRNA charging	tRNA charging
LF82_0434	dadX	lanine racemase, catabolic	1070	724	710	0.03	0.917323	Biosynthesis	Amino Acids Biosynthesis	Individual Amino Acids Biosynthesis	Alanine Biosynthesis	alanine biosynthesis I	alanine biosynthesis I	alanine biosynthesis I
LF82_0443	dcd	Deoxycytidine triphosphate deaminase	581	635	962	-0.602	0.0108406	Biosynthesis	Nucleosides and Nucleotides Biosynthesis	Pyrimidine Nucleotide Biosynthesis	Pyrimidine Nucleotides De Novo Biosynthesis	Pyrimidine Deoxyribonucleotides De Novo Biosynthesis	pyrimidine deoxyribonucleotides de novo biosynthesis II	pyrimidine deoxyribonucleotides de novo biosynthesis II
LF82_0455	ddlA	D-alanine--D-alanine ligase A	1094	2370	4785	-1.013	0.000474222	Biosynthesis	Cell Structures Biosynthesis	Cell Wall Biosynthesis	Peptidoglycan Biosynthesis	peptidoglycan biosynthesis I	peptidoglycan biosynthesis I	peptidoglycan biosynthesis I
LF82_0456	ddlB	D-alanine--D-alanine ligase B	920	2331	2767	-0.248	0.409266	Biosynthesis	Cell Structures Biosynthesis	Cell Wall Biosynthesis	Peptidoglycan Biosynthesis	peptidoglycan biosynthesis I	peptidoglycan biosynthesis I	peptidoglycan biosynthesis I
LF82_0464	deoA	Thymidine phosphorylase	1322	720	920	-0.354	0.252733	Biosynthesis	Nucleosides and Nucleotides Biosynthesis	Pyrimidine Nucleotide Biosynthesis	purine and pyrimidine metabolism	purine and pyrimidine metabolism	purine and pyrimidine metabolism	purine and pyrimidine metabolism
LF82_0465	deoB	Phosphopentomutase	1223	2125	2889	-0.444	0.0944315	Degradation/Utilization/Assimilation	Carbohydrates Degradation	Sugars Degradation	2'-deoxy-alpha-D-ribose 1-phosphate degradation	2'-deoxy-alpha-D-ribose 1-phosphate degradation	2'-deoxy-alpha-D-ribose 1-phosphate degradation	2'-deoxy-alpha-D-ribose 1-phosphate degradation
LF82_0466	deoC	Deoxyribose-phosphate aldolase	779	586	800	-0.449	0.0753164	Degradation/Utilization/Assimilation	Carbohydrates Degradation	Sugars Degradation	2'-deoxy-alpha-D-ribose 1-phosphate degradation	2'-deoxy-alpha-D-ribose 1-phosphate degradation	2'-deoxy-alpha-D-ribose 1-phosphate degradation	2'-deoxy-alpha-D-ribose 1-phosphate degradation
LF82_0467	deoD	Purine nucleoside phosphorylase deoD-type	719	952	669	0.508	0.019246	Biosynthesis	Nucleosides and Nucleotides Biosynthesis	Purine Nucleotide Biosynthesis	Purine Nucleotide Salvage	Adenine and Adenosine Salvage	adenine and adenosine salvage I	adenine and adenosine salvage I
LF82_0470	dfp	Coenzyme A biosynthesis bifunctional protein coaBC	1220	1541	1479	0.059	0.825399	Biosynthesis	Cofactors, Prosthetic Groups, Electron Carriers Biosynthesis	Coenzyme A Biosynthesis	coenzyme A biosynthesis	coenzyme A biosynthesis	coenzyme A biosynthesis	coenzyme A biosynthesis
LF82_0472	dgoA	2-dehydro-3-deoxy-6-phosphogalactonate aldolase	617	94	49	0.928	0.00687722	Degradation/Utilization/Assimilation	Secondary Metabolites Degradation	Sugar Derivatives Degradation	Sugar Acids Degradation	D-galactonate degradation	D-galactonate degradation	D-galactonate degradation
LF82_0473	dgoD	Galactonate dehydratase	1148	394	92	2.096	4.01702e-12	Degradation/Utilization/Assimilation	Secondary Metabolites Degradation	Sugar Derivatives Degradation	Sugar Acids Degradation	D-galactonate degradation	D-galactonate degradation	D-galactonate degradation
LF82_0474	dgoK	2-dehydro-3-deoxygalactonokinase	878	255	224	0.191	0.496184	Degradation/Utilization/Assimilation	Secondary Metabolites Degradation	Sugar Derivatives Degradation	Sugar Acids Degradation	D-galactonate degradation	D-galactonate degradation	D-galactonate degradation
LF82_0493	dkgA	2,5-diketo-D-gluconic acid reductase A	827	671	452	0.57	0.0534957	Biosynthesis	Secondary Metabolites Biosynthesis	Alcohols Biosynthesis	glycerol degradation to butanol	glycerol degradation to butanol	glycerol degradation to butanol	glycerol degradation to butanol
LF82_0494	dkgB	2,5-diketo-D-gluconic acid reductase B	803	1055	1789	-0.761	0.00375724	Degradation/Utilization/Assimilation	Secondary Metabolites Degradation	Sugar Derivatives Degradation	Sugar Acids Degradation	ketogluconate metabolism	ketogluconate metabolism	ketogluconate metabolism
LF82_0496	dld	D-lactate dehydrogenase	1715	1512	2233	-0.563	0.0410444	Detoxification	Methylglyoxal Detoxification	methylglyoxal degradation I	methylglyoxal degradation I	methylglyoxal degradation I	methylglyoxal degradation I	methylglyoxal degradation I
LF82_0498	dmsB	Anaerobic dimethyl sulfoxide reductase chain B	617	541	387	0.483	0.110848	Generation of Precursor Metabolites and Energy	Respiration	Anaerobic Respiration	formate to dimethyl sulfoxide electron transfer	formate to dimethyl sulfoxide electron transfer	formate to dimethyl sulfoxide electron transfer	formate to dimethyl sulfoxide electron transfer
LF82_0499	dmsC	Anaerobic dimethyl sulfoxide reductase chain C	863	615	346	0.828	8.27306e-05	Generation of Precursor Metabolites and Energy	Respiration	Anaerobic Respiration	formate to dimethyl sulfoxide electron transfer	formate to dimethyl sulfoxide electron transfer	formate to dimethyl sulfoxide electron transfer	formate to dimethyl sulfoxide electron transfer
LF82_0525	dsdA	D-serine dehydratase	1328	537	213	1.336	1.51883e-07	Degradation/Utilization/Assimilation	Amino Acids Degradation	Serine Degradation	D-serine degradation	D-serine degradation	D-serine degradation	D-serine degradation
LF82_0534	dut	Deoxyuridine 5'-triphosphate nucleotidohydrolase	455	764	719	0.086	0.725777	Biosynthesis	Nucleosides and Nucleotides Biosynthesis	Pyrimidine Nucleotide Biosynthesis	Pyrimidine Nucleotides De Novo Biosynthesis	Pyrimidine Deoxyribonucleotides De Novo Biosynthesis	pyrimidine deoxyribonucleotides de novo biosynthesis I	pyrimidine deoxyribonucleotides de novo biosynthesis I
LF82_0535	dxr	1-deoxy-D-xylulose 5-phosphate reductoisomerase	1196	980	1314	-0.424	0.0791678	Biosynthesis	Secondary Metabolites Biosynthesis	Terpenoids Biosynthesis	Hemiterpenes Biosynthesis	Isopentenyl Diphosphate Biosynthesis	methylerythritol phosphate pathway	methylerythritol phosphate pathway
LF82_0536	dxs	1-deoxy-D-xylulose-5-phosphate synthase	1862	1860	2159	-0.215	0.469412	Biosynthesis	Secondary Metabolites Biosynthesis	Terpenoids Biosynthesis	Hemiterpenes Biosynthesis	Isopentenyl Diphosphate Biosynthesis	methylerythritol phosphate pathway	methylerythritol phosphate pathway
LF82_0546	eda	KHG/KDPG aldolase	641	208	150	0.474	0.0709058	Degradation/Utilization/Assimilation	Secondary Metabolites Degradation	Sugar Derivatives Degradation	5-dehydro-4-deoxy-D-glucuronate degradation	5-dehydro-4-deoxy-D-glucuronate degradation	5-dehydro-4-deoxy-D-glucuronate degradation	5-dehydro-4-deoxy-D-glucuronate degradation
LF82_0547	edd	Phosphogluconate dehydratase	1811	785	425	0.887	0.000172791	Generation of Precursor Metabolites and Energy	Entner-Duodoroff Pathways	Entner-Doudoroff pathway I	Entner-Doudoroff pathway I	Entner-Doudoroff pathway I	Entner-Doudoroff pathway I	Entner-Doudoroff pathway I
LF82_0562	eno	enolase	1298	9777	15019	-0.619	0.0692141	Degradation/Utilization/Assimilation	C1 Compounds Utilization and Assimilation	Formaldehyde Assimilation	formaldehyde assimilation I	formaldehyde assimilation I	formaldehyde assimilation I	formaldehyde assimilation I
LF82_0563	entA	2,3-dihydro-2,3-dihydroxybenzoate dehydrogenase	746	235	160	0.559	0.0360829	Biosynthesis	Aromatic Compounds Biosynthesis	2,3-dihydroxybenzoate biosynthesis	2,3-dihydroxybenzoate biosynthesis	2,3-dihydroxybenzoate biosynthesis	2,3-dihydroxybenzoate biosynthesis	2,3-dihydroxybenzoate biosynthesis
LF82_0564	entB	Isochorismatase	857	329	181	0.864	0.00361016	Biosynthesis	Aromatic Compounds Biosynthesis	2,3-dihydroxybenzoate biosynthesis	2,3-dihydroxybenzoate biosynthesis	2,3-dihydroxybenzoate biosynthesis	2,3-dihydroxybenzoate biosynthesis	2,3-dihydroxybenzoate biosynthesis
LF82_0565	entC	Isochorismate synthase entC	1175	474	371	0.356	0.238508	Biosynthesis	Cofactors, Prosthetic Groups, Electron Carriers Biosynthesis	Quinol and Quinone Biosynthesis	1,4-Dihydroxy-2-Naphthoate Biosynthesis	1,4-dihydroxy-2-naphthoate biosynthesis I	1,4-dihydroxy-2-naphthoate biosynthesis I	1,4-dihydroxy-2-naphthoate biosynthesis I
LF82_0566	entD	4'-phosphopantetheinyl transferase entD	629	355	444	-0.32	0.17561	Biosynthesis	Cofactors, Prosthetic Groups, Electron Carriers Biosynthesis	acyl carrier protein metabolism	acyl carrier protein metabolism	acyl carrier protein metabolism	acyl carrier protein metabolism	acyl carrier protein metabolism
LF82_0567	entE	enterobactin synthetase component E	1610	629	419	0.584	0.0123415	Biosynthesis	Siderophore Biosynthesis	enterobactin biosynthesis	enterobactin biosynthesis	enterobactin biosynthesis	enterobactin biosynthesis	enterobactin biosynthesis
LF82_0568	entF	enterobactin synthetase component F	3881	1187	760	0.643	0.00726691	Biosynthesis	Siderophore Biosynthesis	enterobactin biosynthesis	enterobactin biosynthesis	enterobactin biosynthesis	enterobactin biosynthesis	enterobactin biosynthesis
LF82_0573	epd	D-erythrose-4-phosphate dehydrogenase	1019	2357	2671	-0.181	0.57339	Biosynthesis	Cofactors, Prosthetic Groups, Electron Carriers Biosynthesis	Vitamins Biosynthesis	Vitamin B6 Biosynthesis	pyridoxal 5'-phosphate biosynthesis I	pyridoxal 5'-phosphate biosynthesis I	pyridoxal 5'-phosphate biosynthesis I
LF82_0581	eutB	ethanolamine ammonia-lyase heavy chain	1361	358	61	2.547	1.81773e-17	Degradation/Utilization/Assimilation	Amines and Polyamines Degradation	ethanolamine utilization	ethanolamine utilization	ethanolamine utilization	ethanolamine utilization	ethanolamine utilization
LF82_0582	eutC	ethanolamine ammonia-lyase light chain	887	286	47	2.6	5.74684e-17	Degradation/Utilization/Assimilation	Amines and Polyamines Degradation	ethanolamine utilization	ethanolamine utilization	ethanolamine utilization	ethanolamine utilization	ethanolamine utilization
LF82_0604	fabA	3-hydroxydecanoyl-[acyl-carrier-protein] dehydratase	518	5051	3601	0.488	0.174779	Biosynthesis	Fatty Acids and Lipids Biosynthesis	Fatty Acid Biosynthesis	cis-dodecenoyl biosynthesis	cis-dodecenoyl biosynthesis	cis-dodecenoyl biosynthesis	cis-dodecenoyl biosynthesis
LF82_0605	fabB	3-oxoacyl-[acyl-carrier-protein] synthase 1	1220	1589	1376	0.207	0.507363	Biosynthesis	Fatty Acids and Lipids Biosynthesis	Fatty Acid Biosynthesis	cis-dodecenoyl biosynthesis	cis-dodecenoyl biosynthesis	cis-dodecenoyl biosynthesis	cis-dodecenoyl biosynthesis
LF82_0607	fabF	3-oxoacyl-[acyl-carrier-protein] synthase 2	1241	4404	12765	-1.535	4.46616e-06	Biosynthesis	Fatty Acids and Lipids Biosynthesis	Fatty Acid Biosynthesis	cis-dodecenoyl biosynthesis	cis-dodecenoyl biosynthesis	cis-dodecenoyl biosynthesis	cis-dodecenoyl biosynthesis
LF82_0608	fabG	3-oxoacyl-[acyl-carrier-protein] reductase	734	19422	14969	0.376	0.3163	Biosynthesis	Cofactors, Prosthetic Groups, Electron Carriers Biosynthesis	Vitamins Biosynthesis	Biotin Biosynthesis	7-Keto,8-aminopelargonate Biosynthesis	7-keto-8-aminopelargonate biosynthesis I	7-keto-8-aminopelargonate biosynthesis I
LF82_0609	fabH	3-oxoacyl-[acyl-carrier-protein] synthase 3	953	2643	4906	-0.892	0.00178818	Biosynthesis	Fatty Acids and Lipids Biosynthesis	Fatty Acid Biosynthesis	cis-dodecenoyl biosynthesis	cis-dodecenoyl biosynthesis	cis-dodecenoyl biosynthesis	cis-dodecenoyl biosynthesis
LF82_0610	fabi	enoyl-[acyl-carrier-protein] reductase [NadH]	788	4930	6130	-0.314	0.34786	Biosynthesis	Fatty Acids and Lipids Biosynthesis	Fatty Acid Biosynthesis	fatty acid elongation -- saturated	fatty acid elongation -- saturated	fatty acid elongation -- saturated	fatty acid elongation -- saturated
LF82_0613	fadA	3-ketoacyl-CoA thiolase	1163	492	421	0.226	0.3639	Degradation/Utilization/Assimilation	Aromatic Compounds Degradation	Phenolic Compounds Degradation	3-phenylpropionate degradation	3-phenylpropionate degradation	3-phenylpropionate degradation	3-phenylpropionate degradation
LF82_0615	fadD	Long-chain-fatty-acid--CoA ligase	1718	1609	2935	-0.866	0.00557006	Degradation/Utilization/Assimilation	Steroids Degradation	androstenedione degradation	androstenedione degradation	androstenedione degradation	androstenedione degradation	androstenedione degradation
LF82_0616	fadE	acyl-coenzyme A dehydrogenase	2444	1450	750	0.951	0.00273397	Degradation/Utilization/Assimilation	Fatty Acid and Lipids Degradation	Fatty Acids Degradation	fatty acid beta-oxidation I	fatty acid beta-oxidation I	fatty acid beta-oxidation I	fatty acid beta-oxidation I
LF82_0618	fadI	3-ketoacyl-CoA thiolase	1310	1576	789	0.998	0.0013586	Degradation/Utilization/Assimilation	Aromatic Compounds Degradation	Phenolic Compounds Degradation	3-phenylpropionate degradation	3-phenylpropionate degradation	3-phenylpropionate degradation	3-phenylpropionate degradation
LF82_0619	fadJ	Fatty acid oxidation complex subunit alpha	2144	2336	1415	0.724	0.0205093	Degradation/Utilization/Assimilation	Fatty Acid and Lipids Degradation	Fatty Acids Degradation	fatty acid beta-oxidation I	fatty acid beta-oxidation I	fatty acid beta-oxidation I	fatty acid beta-oxidation I
LF82_0625	fbp	Fructose-1,6-bisphosphatase	998	3314	5750	-0.795	0.0138417	Biosynthesis	Carbohydrates Biosynthesis	Sugars Biosynthesis	Gluconeogenesis	gluconeogenesis I	gluconeogenesis I	gluconeogenesis I
LF82_0626	fcl	GDP-L-fucose synthetase	965	163	41	1.991	6.0253e-09	Biosynthesis	Carbohydrates Biosynthesis	colanic acid building blocks biosynthesis	colanic acid building blocks biosynthesis	colanic acid building blocks biosynthesis	colanic acid building blocks biosynthesis	colanic acid building blocks biosynthesis
LF82_0631	fdnH	Formate dehydrogenase, nitrate-inducible, iron-sulfur subunit	884	259	331	-0.356	0.214211	Generation of Precursor Metabolites and Energy	Respiration	Anaerobic Respiration	formate to dimethyl sulfoxide electron transfer	formate to dimethyl sulfoxide electron transfer	formate to dimethyl sulfoxide electron transfer	formate to dimethyl sulfoxide electron transfer
LF82_0634	fdoH	Formate dehydrogenase-O, iron-sulfur subunit	902	1638	3629	-1.148	7.39602e-05	Generation of Precursor Metabolites and Energy	Respiration	Anaerobic Respiration	formate to dimethyl sulfoxide electron transfer	formate to dimethyl sulfoxide electron transfer	formate to dimethyl sulfoxide electron transfer	formate to dimethyl sulfoxide electron transfer
LF82_0676	fldA	Flavodoxin-1	530	2493	3401	-0.448	0.129562	Biosynthesis	Cofactors, Prosthetic Groups, Electron Carriers Biosynthesis	Vitamins Biosynthesis	Cobalamin Biosynthesis	adenosylcobalamin biosynthesis from cobyrinate a,c-diamide I	adenosylcobalamin biosynthesis from cobyrinate a,c-diamide I	adenosylcobalamin biosynthesis from cobyrinate a,c-diamide I
LF82_0703	fliI	flagellum-specific ATP synthase	1373	202	86	1.224	5.42208e-05	Biosynthesis	Nucleosides and Nucleotides Biosynthesis	Purine Nucleotide Biosynthesis	Purine Nucleotides De Novo Biosynthesis	adenosine nucleotides de novo biosynthesis	adenosine nucleotides de novo biosynthesis	adenosine nucleotides de novo biosynthesis
LF82_0721	folA	Dihydrofolate reductase	479	1002	2247	-1.166	2.23269e-06	Biosynthesis	Cofactors, Prosthetic Groups, Electron Carriers Biosynthesis	Vitamins Biosynthesis	Folate Biosynthesis	formylTHF biosynthesis I	formylTHF biosynthesis I	formylTHF biosynthesis I
LF82_0722	folB	Dihydroneopterin aldolase	368	680	1294	-0.928	0.0054743	Biosynthesis	Cofactors, Prosthetic Groups, Electron Carriers Biosynthesis	Vitamins Biosynthesis	Folate Biosynthesis	6-Hydroxymethyl-Dihydropterin Diphosphate Biosynthesis	6-hydroxymethyl-dihydropterin diphosphate biosynthesis I	6-hydroxymethyl-dihydropterin diphosphate biosynthesis I
LF82_0723	folC	FolC bifunctional protein	1268	1792	3175	-0.826	0.00651747	Biosynthesis	Cofactors, Prosthetic Groups, Electron Carriers Biosynthesis	Vitamins Biosynthesis	Folate Biosynthesis	formylTHF biosynthesis I	formylTHF biosynthesis I	formylTHF biosynthesis I
LF82_0724	folD	bifunctional protein folD	866	733	721	0.023	0.935244	Biosynthesis	Cofactors, Prosthetic Groups, Electron Carriers Biosynthesis	Vitamins Biosynthesis	Folate Biosynthesis	folate transformations I	folate transformations I	folate transformations I
LF82_0725	folE	GTP cyclohydrolase I	668	549	746	-0.446	0.0927576	Biosynthesis	Cofactors, Prosthetic Groups, Electron Carriers Biosynthesis	Vitamins Biosynthesis	Folate Biosynthesis	6-Hydroxymethyl-Dihydropterin Diphosphate Biosynthesis	6-hydroxymethyl-dihydropterin diphosphate biosynthesis I	6-hydroxymethyl-dihydropterin diphosphate biosynthesis I
LF82_0727	folM	oxidoreductase ydgB	722	213	417	-0.967	3.47677e-05	Biosynthesis	Cofactors, Prosthetic Groups, Electron Carriers Biosynthesis	tetrahydromonapterin biosynthesis	tetrahydromonapterin biosynthesis	tetrahydromonapterin biosynthesis	tetrahydromonapterin biosynthesis	tetrahydromonapterin biosynthesis
LF82_0728	folP	Dihydropteroate synthase	848	1068	1361	-0.35	0.13654	Biosynthesis	Cofactors, Prosthetic Groups, Electron Carriers Biosynthesis	Vitamins Biosynthesis	Folate Biosynthesis	superpathway of tetrahydrofolate biosynthesis	superpathway of tetrahydrofolate biosynthesis	superpathway of tetrahydrofolate biosynthesis
LF82_0729	folX	D-erythro-7,8-dihydroneopterin triphosphate epimerase	362	1130	1355	-0.262	0.291862	Biosynthesis	Cofactors, Prosthetic Groups, Electron Carriers Biosynthesis	tetrahydromonapterin biosynthesis	tetrahydromonapterin biosynthesis	tetrahydromonapterin biosynthesis	tetrahydromonapterin biosynthesis	tetrahydromonapterin biosynthesis
LF82_0730	fpr	Ferredoxin--NadP reductase	746	880	929	-0.078	0.784315	Generation of Precursor Metabolites and Energy	Photosynthesis	photosynthesis light reactions	photosynthesis light reactions	photosynthesis light reactions	photosynthesis light reactions	photosynthesis light reactions
LF82_0731	frc	Formyl-coenzyme A transferase	1250	382	246	0.64	0.00945652	Degradation/Utilization/Assimilation	Carboxylates Degradation	Oxalate Degradation	oxalate degradation II	oxalate degradation II	oxalate degradation II	oxalate degradation II
LF82_0732	frdA	Fumarate reductase flavoprotein subunit	1808	2552	2747	-0.106	0.81431	Generation of Precursor Metabolites and Energy	Fermentation	mixed acid fermentation	mixed acid fermentation	mixed acid fermentation	mixed acid fermentation	mixed acid fermentation
LF82_0733	frdB	Fumarate reductase iron-sulfur subunit	734	708	510	0.473	0.203537	Generation of Precursor Metabolites and Energy	Fermentation	mixed acid fermentation	mixed acid fermentation	mixed acid fermentation	mixed acid fermentation	mixed acid fermentation
LF82_0734	frdC	Fumarate reductase subunit C	395	606	394	0.623	0.0503037	Generation of Precursor Metabolites and Energy	Fermentation	mixed acid fermentation	mixed acid fermentation	mixed acid fermentation	mixed acid fermentation	mixed acid fermentation
LF82_0735	frdD	Fumarate reductase subunit D	359	1639	1092	0.584	0.0641314	Generation of Precursor Metabolites and Energy	Fermentation	mixed acid fermentation	mixed acid fermentation	mixed acid fermentation	mixed acid fermentation	mixed acid fermentation
LF82_0736	fre	Nad(P)H-flavin reductase	701	2593	2948	-0.185	0.557541	Degradation/Utilization/Assimilation	Inorganic Nutrients Metabolism	Sulfur Compounds Metabolism	two-component alkanesulfonate monooxygenase	two-component alkanesulfonate monooxygenase	two-component alkanesulfonate monooxygenase	two-component alkanesulfonate monooxygenase
LF82_0744	fruK	1-phosphofructokinase	938	269	155	0.794	0.0102909	Degradation/Utilization/Assimilation	Carbohydrates Degradation	Sugars Degradation	fructose degradation	fructose degradation	fructose degradation	fructose degradation
LF82_0760	ftsI	Peptidoglycan synthetase ftsI	1766	5133	2845	0.852	0.00706121	Biosynthesis	Cell Structures Biosynthesis	Cell Wall Biosynthesis	Peptidoglycan Biosynthesis	peptidoglycan biosynthesis I	peptidoglycan biosynthesis I	peptidoglycan biosynthesis I
LF82_0769	fucA	L-fuculose phosphate aldolase	647	254	138	0.883	0.00159434	Degradation/Utilization/Assimilation	Carbohydrates Degradation	Sugars Degradation	fucose degradation	fucose degradation	fucose degradation	fucose degradation
LF82_0770	fucI	L-fucose isomerase	1775	678	804	-0.246	0.285582	Degradation/Utilization/Assimilation	Carbohydrates Degradation	Sugars Degradation	fucose degradation	fucose degradation	fucose degradation	fucose degradation
LF82_0771	fucK	L-fuculokinase	1448	906	909	-0.004	0.990632	Degradation/Utilization/Assimilation	Carbohydrates Degradation	Sugars Degradation	fucose degradation	fucose degradation	fucose degradation	fucose degradation
LF82_0772	fucO	Lactaldehyde reductase	1151	510	234	1.123	5.72427e-06	Degradation/Utilization/Assimilation	Alcohols Degradation	ethylene glycol degradation	ethylene glycol degradation	ethylene glycol degradation	ethylene glycol degradation	ethylene glycol degradation
LF82_0778	fumC	Fumarate hydratase class II	1403	1122	884	0.345	0.146828	Generation of Precursor Metabolites and Energy	Fermentation	mixed acid fermentation	mixed acid fermentation	mixed acid fermentation	mixed acid fermentation	mixed acid fermentation
LF82_0782	gabD	Succinate-semialdehyde dehydrogenase [NadP+]	1448	336	122	1.472	7.19361e-08	Degradation/Utilization/Assimilation	Amines and Polyamines Degradation	4-Aminobutyrate Degradation	4-aminobutyrate degradation I	4-aminobutyrate degradation I	4-aminobutyrate degradation I	4-aminobutyrate degradation I
LF82_0784	gabT	4-aminobutyrate aminotransferase	1280	505	187	1.438	9.5588e-08	Degradation/Utilization/Assimilation	Amines and Polyamines Degradation	4-Aminobutyrate Degradation	4-aminobutyrate degradation I	4-aminobutyrate degradation I	4-aminobutyrate degradation I	4-aminobutyrate degradation I
LF82_0785	gadA	glutamate decarboxylase alpha	1400	453	166	1.448	5.44613e-09	Degradation/Utilization/Assimilation	Amino Acids Degradation	Glutamate Degradation	glutamate degradation IX	glutamate degradation IX	glutamate degradation IX	glutamate degradation IX
LF82_0786	gadB	glutamate decarboxylase beta	1400	446	158	1.497	4.42728e-09	Degradation/Utilization/Assimilation	Amino Acids Degradation	Glutamate Degradation	glutamate degradation IX	glutamate degradation IX	glutamate degradation IX	glutamate degradation IX
LF82_0792	galE	UDP-glucose 4-epimerase	1016	493	450	0.133	0.561386	Biosynthesis	Carbohydrates Biosynthesis	colanic acid building blocks biosynthesis	colanic acid building blocks biosynthesis	colanic acid building blocks biosynthesis	colanic acid building blocks biosynthesis	colanic acid building blocks biosynthesis
LF82_0793	galF	UTP--glucose-1-phosphate uridylyltransferase	893	9600	17698	-0.883	0.0114547	Biosynthesis	Carbohydrates Biosynthesis	colanic acid building blocks biosynthesis	colanic acid building blocks biosynthesis	colanic acid building blocks biosynthesis	colanic acid building blocks biosynthesis	colanic acid building blocks biosynthesis
LF82_0794	galK	Galactokinase	1148	909	626	0.537	0.0121968	Biosynthesis	Carbohydrates Biosynthesis	colanic acid building blocks biosynthesis	colanic acid building blocks biosynthesis	colanic acid building blocks biosynthesis	colanic acid building blocks biosynthesis	colanic acid building blocks biosynthesis
LF82_0795	galM	aldose 1-epimerase	1040	413	390	0.079	0.75988	Degradation/Utilization/Assimilation	Carbohydrates Degradation	Sugars Degradation	Galactose Degradation	galactose degradation I	galactose degradation I	galactose degradation I
LF82_0799	galT	Galactose-1-phosphate uridylyltransferase	1046	317	252	0.329	0.211523	Biosynthesis	Carbohydrates Biosynthesis	colanic acid building blocks biosynthesis	colanic acid building blocks biosynthesis	colanic acid building blocks biosynthesis	colanic acid building blocks biosynthesis	colanic acid building blocks biosynthesis
LF82_0800	galU	UTP--glucose-1-phosphate uridylyltransferase	908	1986	3239	-0.705	0.00673574	Biosynthesis	Carbohydrates Biosynthesis	colanic acid building blocks biosynthesis	colanic acid building blocks biosynthesis	colanic acid building blocks biosynthesis	colanic acid building blocks biosynthesis	colanic acid building blocks biosynthesis
LF82_0801	gapA	glyceraldehyde-3-phosphate dehydrogenase A	995	25736	36899	-0.52	0.140474	Biosynthesis	Carbohydrates Biosynthesis	Sugars Biosynthesis	Gluconeogenesis	gluconeogenesis I	gluconeogenesis I	gluconeogenesis I
LF82_0802	gapC	glyceraldehyde-3-phosphate dehydrogenase c	944	1194	1494	-0.323	0.176096	Biosynthesis	Carbohydrates Biosynthesis	Sugars Biosynthesis	Gluconeogenesis	gluconeogenesis I	gluconeogenesis I	gluconeogenesis I
LF82_0803	garD	D-galactarate dehydratase	1571	584	170	1.78	4.13406e-11	Degradation/Utilization/Assimilation	Secondary Metabolites Degradation	Sugar Derivatives Degradation	Sugar Acids Degradation	D-Galactarate Degradation	D-galactarate degradation I	D-galactarate degradation I
LF82_0804	garK	glycerate kinase 2	1145	470	165	1.516	3.39572e-10	Degradation/Utilization/Assimilation	Secondary Metabolites Degradation	Sugar Derivatives Degradation	Sugar Acids Degradation	D-Galactarate Degradation	D-galactarate degradation I	D-galactarate degradation I
LF82_0805	garL	2-dehydro-3-deoxyglucarate aldolase	770	305	181	0.757	0.0319842	Degradation/Utilization/Assimilation	Secondary Metabolites Degradation	Sugar Derivatives Degradation	Sugar Acids Degradation	D-Galactarate Degradation	D-galactarate degradation I	D-galactarate degradation I
LF82_0807	garR	2-hydroxy-3-oxopropionate reductase	884	245	124	0.974	0.000222737	Degradation/Utilization/Assimilation	Secondary Metabolites Degradation	Sugar Derivatives Degradation	Sugar Acids Degradation	D-Galactarate Degradation	D-galactarate degradation I	D-galactarate degradation I
LF82_0815	gcd	Quinoprotein glucose dehydrogenase	2390	980	1373	-0.487	0.0376291	Degradation/Utilization/Assimilation	Carbohydrates Degradation	Sugars Degradation	glucose and glucose-1-phosphate degradation	glucose and glucose-1-phosphate degradation	glucose and glucose-1-phosphate degradation	glucose and glucose-1-phosphate degradation
LF82_0816	gcl	glyoxylate carboligase	1781	453	70	2.692	4.36897e-16	Degradation/Utilization/Assimilation	Carboxylates Degradation	Glycolate Degradation	glycolate and glyoxylate degradation I	glycolate and glyoxylate degradation I	glycolate and glyoxylate degradation I	glycolate and glyoxylate degradation I
LF82_0820	gcvP	glycine dehydrogenase [decarboxylating]	2873	1349	1320	0.03	0.921378	Degradation/Utilization/Assimilation	Amino Acids Degradation	Glycine Degradation	glycine cleavage	glycine cleavage	glycine cleavage	glycine cleavage
LF82_0822	gcvT	Aminomethyltransferase	1094	2972	3478	-0.227	0.487597	Degradation/Utilization/Assimilation	Amino Acids Degradation	Glycine Degradation	glycine cleavage	glycine cleavage	glycine cleavage	glycine cleavage
LF82_0823	gdhA	NadP-specific glutamate dehydrogenase	1343	859	1216	-0.501	0.029977	Biosynthesis	Amino Acids Biosynthesis	Individual Amino Acids Biosynthesis	Glutamate Biosynthesis	glutamate biosynthesis III	glutamate biosynthesis III	glutamate biosynthesis III
LF82_0824	ggt	Gamma-glutamyltranspeptidase	1733	837	384	1.124	1.39361e-05	Biosynthesis	Cofactors, Prosthetic Groups, Electron Carriers Biosynthesis	Reductants Biosynthesis	gamma-glutamyl cycle	gamma-glutamyl cycle	gamma-glutamyl cycle	gamma-glutamyl cycle
LF82_0826	ghrB	2-ketogluconate reductase	974	1961	2389	-0.285	0.295462	Degradation/Utilization/Assimilation	Secondary Metabolites Degradation	Sugar Derivatives Degradation	Sugar Acids Degradation	glucose degradation	glucose degradation	glucose degradation
LF82_0829	glcB	Malate synthase G	2171	2714	2058	0.4	0.127798	Degradation/Utilization/Assimilation	Carboxylates Degradation	Glycolate Degradation	glycolate and glyoxylate degradation II	glycolate and glyoxylate degradation II	glycolate and glyoxylate degradation II	glycolate and glyoxylate degradation II
LF82_0831	glcD	glycolate oxidase subunit glcD	1499	1042	342	1.605	1.48043e-14	Degradation/Utilization/Assimilation	Carboxylates Degradation	Glycolate Degradation	glycolate and glyoxylate degradation I	glycolate and glyoxylate degradation I	glycolate and glyoxylate degradation I	glycolate and glyoxylate degradation I
LF82_0832	glcE	glycolate oxidase subunit glcE	1052	528	125	2.077	7.99651e-17	Degradation/Utilization/Assimilation	Carboxylates Degradation	Glycolate Degradation	glycolate and glyoxylate degradation I	glycolate and glyoxylate degradation I	glycolate and glyoxylate degradation I	glycolate and glyoxylate degradation I
LF82_0833	glcF	glycolate oxidase iron-sulfur subunit	1223	768	334	1.2	4.98982e-07	Degradation/Utilization/Assimilation	Carboxylates Degradation	Glycolate Degradation	glycolate and glyoxylate degradation I	glycolate and glyoxylate degradation I	glycolate and glyoxylate degradation I	glycolate and glyoxylate degradation I
LF82_0835	gldA	glycerol dehydrogenase	1103	700	413	0.761	0.000836942	Degradation/Utilization/Assimilation	Alcohols Degradation	Glycerol Degradation	glycerol degradation II	glycerol degradation II	glycerol degradation II	glycerol degradation II
LF82_0836	glgA	glycogen synthase	1433	750	661	0.182	0.507393	Biosynthesis	Carbohydrates Biosynthesis	Polysaccharides Biosynthesis	Glucogen and Starch Biosynthesis	glycogen biosynthesis I	glycogen biosynthesis I	glycogen biosynthesis I
LF82_0837	glgB	1,4-alpha-glucan-branching enzyme	2186	1165	507	1.2	1.92243e-07	Biosynthesis	Carbohydrates Biosynthesis	Polysaccharides Biosynthesis	Glucogen and Starch Biosynthesis	glycogen biosynthesis I	glycogen biosynthesis I	glycogen biosynthesis I
LF82_0838	glgC	glucose-1-phosphate adenylyltransferase	1316	1030	790	0.383	0.163352	Biosynthesis	Carbohydrates Biosynthesis	Polysaccharides Biosynthesis	Glucogen and Starch Biosynthesis	glycogen biosynthesis I	glycogen biosynthesis I	glycogen biosynthesis I
LF82_0839	glgP	glycogen phosphorylase	2447	2468	2466	0.001	0.997265	Degradation/Utilization/Assimilation	Polymeric Compounds Degradation	Polysaccharides Degradation	Glycogen Degradation	glycogen degradation I	glycogen degradation I	glycogen degradation I
LF82_0841	glgX	glycogen debranching enzyme	1973	1043	594	0.812	0.000542696	Degradation/Utilization/Assimilation	Polymeric Compounds Degradation	Polysaccharides Degradation	Glycogen Degradation	glycogen degradation I	glycogen degradation I	glycogen degradation I
LF82_0842	glk	glucokinase	965	832	912	-0.131	0.603717	Degradation/Utilization/Assimilation	Carbohydrates Degradation	Sugars Degradation	glucose and glucose-1-phosphate degradation	glucose and glucose-1-phosphate degradation	glucose and glucose-1-phosphate degradation	glucose and glucose-1-phosphate degradation
LF82_0843	glmM	Phosphoglucosamine mutase	1337	2743	3766	-0.458	0.108503	Biosynthesis	Cell Structures Biosynthesis	Lipopolysaccharide Biosynthesis	O-Antigen Biosynthesis	UDP-N-acetyl-D-glucosamine biosynthesis I	UDP-N-acetyl-D-glucosamine biosynthesis I	UDP-N-acetyl-D-glucosamine biosynthesis I
LF82_0844	glmS	glucosamine--fructose-6-phosphate aminotransferase	1829	4025	6015	-0.58	0.0732001	Biosynthesis	Cell Structures Biosynthesis	Lipopolysaccharide Biosynthesis	O-Antigen Biosynthesis	UDP-N-acetyl-D-glucosamine biosynthesis I	UDP-N-acetyl-D-glucosamine biosynthesis I	UDP-N-acetyl-D-glucosamine biosynthesis I
LF82_0845	glmU	bifunctional protein glmU	1370	2955	5022	-0.765	0.0101107	Biosynthesis	Cell Structures Biosynthesis	Lipopolysaccharide Biosynthesis	O-Antigen Biosynthesis	UDP-N-acetyl-D-glucosamine biosynthesis I	UDP-N-acetyl-D-glucosamine biosynthesis I	UDP-N-acetyl-D-glucosamine biosynthesis I
LF82_0846	glnA	glutamine synthetase	1409	4826	6854	-0.506	0.148498	Degradation/Utilization/Assimilation	Inorganic Nutrients Metabolism	Nitrogen Compounds Metabolism	Ammonia Assimilation	ammonia assimilation cycle III	ammonia assimilation cycle III	ammonia assimilation cycle III
LF82_0856	glnS	glutaminyl-tRNA synthetase	1664	1688	2722	-0.69	0.0110864	Biosynthesis	Aminoacyl-tRNA Charging	tRNA charging	tRNA charging	tRNA charging	tRNA charging	tRNA charging
LF82_0861	gloA	Lactoylglutathione lyase	407	1803	2691	-0.579	0.0719045	Detoxification	Methylglyoxal Detoxification	methylglyoxal degradation I	methylglyoxal degradation I	methylglyoxal degradation I	methylglyoxal degradation I	methylglyoxal degradation I
LF82_0862	gloB	hydroxyacylglutathione hydrolase	755	1146	1858	-0.698	0.0275938	Detoxification	Methylglyoxal Detoxification	methylglyoxal degradation I	methylglyoxal degradation I	methylglyoxal degradation I	methylglyoxal degradation I	methylglyoxal degradation I
LF82_0863	glpA	Anaerobic glycerol-3-phosphate dehydrogenase subunit A	1628	200	34	2.583	8.93646e-13	Degradation/Utilization/Assimilation	Alcohols Degradation	Glycerol Degradation	glycerol and glycerophosphodiester degradation	glycerol and glycerophosphodiester degradation	glycerol and glycerophosphodiester degradation	glycerol and glycerophosphodiester degradation
LF82_0864	glpB	Anaerobic glycerol-3-phosphate dehydrogenase subunit B	1259	240	52	2.202	2.57463e-12	Degradation/Utilization/Assimilation	Alcohols Degradation	Glycerol Degradation	glycerol and glycerophosphodiester degradation	glycerol and glycerophosphodiester degradation	glycerol and glycerophosphodiester degradation	glycerol and glycerophosphodiester degradation
LF82_0865	glpC	Anaerobic glycerol-3-phosphate dehydrogenase subunit C	1190	412	148	1.482	2.0047e-06	Degradation/Utilization/Assimilation	Alcohols Degradation	Glycerol Degradation	glycerol and glycerophosphodiester degradation	glycerol and glycerophosphodiester degradation	glycerol and glycerophosphodiester degradation	glycerol and glycerophosphodiester degradation
LF82_0866	glpD	aerobic glycerol-3-phosphate dehydrogenase	1505	644	1393	-1.113	0.00113514	Degradation/Utilization/Assimilation	Alcohols Degradation	Glycerol Degradation	glycerol and glycerophosphodiester degradation	glycerol and glycerophosphodiester degradation	glycerol and glycerophosphodiester degradation	glycerol and glycerophosphodiester degradation
LF82_0867	glpE	Thiosulfate sulfurtransferase glpE	326	248	331	-0.42	0.138195	Degradation/Utilization/Assimilation	Inorganic Nutrients Metabolism	Sulfur Compounds Metabolism	Thiosulfate Disproportionation	thiosulfate disproportionation III	thiosulfate disproportionation III	thiosulfate disproportionation III
LF82_0870	glpK	glycerol kinase	1508	1542	4169	-1.435	0.000524149	Degradation/Utilization/Assimilation	Alcohols Degradation	Glycerol Degradation	glycerol and glycerophosphodiester degradation	glycerol and glycerophosphodiester degradation	glycerol and glycerophosphodiester degradation	glycerol and glycerophosphodiester degradation
LF82_0871	glpQ	glycerophosphoryl diester phosphodiesterase	1076	1349	2764	-1.035	0.000318225	Degradation/Utilization/Assimilation	Alcohols Degradation	Glycerol Degradation	glycerol and glycerophosphodiester degradation	glycerol and glycerophosphodiester degradation	glycerol and glycerophosphodiester degradation	glycerol and glycerophosphodiester degradation
LF82_0874	glpX	Fructose-1,6-bisphosphatase class II glpX	1010	925	1071	-0.211	0.448218	Biosynthesis	Carbohydrates Biosynthesis	Sugars Biosynthesis	Gluconeogenesis	gluconeogenesis I	gluconeogenesis I	gluconeogenesis I
LF82_0875	gltA	Citrate synthase	1283	7479	15175	-1.021	0.000742344	Generation of Precursor Metabolites and Energy	glyoxylate cycle	glyoxylate cycle	glyoxylate cycle	glyoxylate cycle	glyoxylate cycle	glyoxylate cycle
LF82_0876	gltB	glutamate synthase [NadPH] large chain	4568	1337	789	0.76	0.00142346	Degradation/Utilization/Assimilation	Inorganic Nutrients Metabolism	Nitrogen Compounds Metabolism	Ammonia Assimilation	ammonia assimilation cycle III	ammonia assimilation cycle III	ammonia assimilation cycle III
LF82_0877	gltD	glutamate synthase [NadPH] small chain	1418	423	351	0.266	0.241867	Degradation/Utilization/Assimilation	Inorganic Nutrients Metabolism	Nitrogen Compounds Metabolism	Ammonia Assimilation	ammonia assimilation cycle III	ammonia assimilation cycle III	ammonia assimilation cycle III
LF82_0888	gltX	glutamyl-tRNA synthetase	1415	5674	10404	-0.875	0.00610292	Biosynthesis	Cofactors, Prosthetic Groups, Electron Carriers Biosynthesis	Porphyrin Compounds Biosynthesis	Heme Biosynthesis	superpathay of heme biosynthesis from glutamate	superpathay of heme biosynthesis from glutamate	superpathay of heme biosynthesis from glutamate
LF82_0889	glxK	glycerate kinase 1	1145	384	102	1.915	6.81596e-12	Degradation/Utilization/Assimilation	Secondary Metabolites Degradation	Sugar Derivatives Degradation	Sugar Acids Degradation	D-Galactarate Degradation	D-galactarate degradation I	D-galactarate degradation I
LF82_0890	glxR	2-hydroxy-3-oxopropionate reductase	878	160	94	0.761	0.00805901	Degradation/Utilization/Assimilation	Secondary Metabolites Degradation	Sugar Derivatives Degradation	Sugar Acids Degradation	D-Galactarate Degradation	D-galactarate degradation I	D-galactarate degradation I
LF82_0891	glyA	Serine hydroxymethyltransferase	1253	6666	5853	0.187	0.59331	Biosynthesis	Cofactors, Prosthetic Groups, Electron Carriers Biosynthesis	Vitamins Biosynthesis	Folate Biosynthesis	folate transformations I	folate transformations I	folate transformations I
LF82_0892	glyQ	glycyl-tRNA synthetase alpha chain	911	2048	3289	-0.683	0.0155277	Biosynthesis	Aminoacyl-tRNA Charging	tRNA charging	tRNA charging	tRNA charging	tRNA charging	tRNA charging
LF82_0893	glyS	glycyl-tRNA synthetase beta chain	2069	5970	8517	-0.513	0.140957	Biosynthesis	Aminoacyl-tRNA Charging	tRNA charging	tRNA charging	tRNA charging	tRNA charging	tRNA charging
LF82_0900	gmd	GDP-mannose 4,6-dehydratase	1121	321	67	2.256	7.84163e-12	Biosynthesis	Carbohydrates Biosynthesis	colanic acid building blocks biosynthesis	colanic acid building blocks biosynthesis	colanic acid building blocks biosynthesis	colanic acid building blocks biosynthesis	colanic acid building blocks biosynthesis
LF82_0901	gmhB	D,D-heptose 1,7-bisphosphate phosphatase	572	1015	1673	-0.721	0.0125155	Biosynthesis	Carbohydrates Biosynthesis	Sugars Biosynthesis	Sugar Nucleotides Biosynthesis	ADP-sugar Biosynthesis	ADP-L-glycero-beta-D-manno-heptose biosynthesis	ADP-L-glycero-beta-D-manno-heptose biosynthesis
LF82_0902	gmk	Guanylate kinase	623	2978	5546	-0.897	0.0103326	Biosynthesis	Nucleosides and Nucleotides Biosynthesis	Purine Nucleotide Biosynthesis	Purine Nucleotides De Novo Biosynthesis	guanosine nucleotides de novo biosynthesis	guanosine nucleotides de novo biosynthesis	guanosine nucleotides de novo biosynthesis
LF82_0905	gnd	6-phosphogluconate dehydrogenase, decarboxylating	1406	2687	3566	-0.408	0.169768	Generation of Precursor Metabolites and Energy	Pentose Phosphate Pathways	pentose phosphate pathway	pentose phosphate pathway	pentose phosphate pathway	pentose phosphate pathway	pentose phosphate pathway
LF82_0908	gntK	Thermoresistant gluconokinase	488	156	264	-0.756	0.00578577	Degradation/Utilization/Assimilation	Carboxylates Degradation	D-gluconate degradation	D-gluconate degradation	D-gluconate degradation	D-gluconate degradation	D-gluconate degradation
LF82_0914	gor	glutathione reductase	1352	1138	1342	-0.237	0.361602	Biosynthesis	Cofactors, Prosthetic Groups, Electron Carriers Biosynthesis	Reductants Biosynthesis	glutathione redox reactions II	glutathione redox reactions II	glutathione redox reactions II	glutathione redox reactions II
LF82_0918	gpp	Guanosine-5'-triphosphate,3'-diphosphate pyrophosphatase	1484	1458	2615	-0.843	0.00214201	Biosynthesis	Metabolic Regulators Biosynthesis	ppGpp biosynthesis	ppGpp biosynthesis	ppGpp biosynthesis	ppGpp biosynthesis	ppGpp biosynthesis
LF82_0919	gpsA	glycerol-3-phosphate dehydrogenase [Nad(P)+]	1019	1965	2624	-0.417	0.134702	Biosynthesis	Fatty Acids and Lipids Biosynthesis	Phospholipid Biosynthesis	CDP-diacylglycerol Biosynthesis	CDP-diacylglycerol biosynthesis I	CDP-diacylglycerol biosynthesis I	CDP-diacylglycerol biosynthesis I
LF82_0920	gpt	Xanthine phosphoribosyltransferase	458	1201	2036	-0.762	0.00481252	Biosynthesis	Nucleosides and Nucleotides Biosynthesis	Purine Nucleotide Biosynthesis	Purine Nucleotide Salvage	Adenine and Adenosine Salvage	adenine and adenosine salvage III	adenine and adenosine salvage III
LF82_0930	gshA	glutamate--cysteine ligase	1556	3315	14998	-2.178	2.59713e-12	Biosynthesis	Cofactors, Prosthetic Groups, Electron Carriers Biosynthesis	Reductants Biosynthesis	gamma-glutamyl cycle	gamma-glutamyl cycle	gamma-glutamyl cycle	gamma-glutamyl cycle
LF82_0931	gshB	glutathione synthetase	950	1297	1585	-0.29	0.243626	Biosynthesis	Cofactors, Prosthetic Groups, Electron Carriers Biosynthesis	Reductants Biosynthesis	gamma-glutamyl cycle	gamma-glutamyl cycle	gamma-glutamyl cycle	gamma-glutamyl cycle
LF82_0936	gsk	Inosine-guanosine kinase	1304	1298	1922	-0.566	0.0294639	Biosynthesis	Nucleosides and Nucleotides Biosynthesis	Purine Nucleotide Biosynthesis	Purine Nucleotide Salvage	Adenine and Adenosine Salvage	adenine and adenosine salvage V	adenine and adenosine salvage V
LF82_0953	guaA	GMP synthase [glutamine-hydrolyzing]	1577	2698	5119	-0.924	0.00110873	Biosynthesis	Nucleosides and Nucleotides Biosynthesis	Purine Nucleotide Biosynthesis	Purine Nucleotides De Novo Biosynthesis	guanosine nucleotides de novo biosynthesis	guanosine nucleotides de novo biosynthesis	guanosine nucleotides de novo biosynthesis
LF82_0954	guaB	Inosine-5'-monophosphate dehydrogenase	1466	2442	6842	-1.487	1.20753e-06	Biosynthesis	Nucleosides and Nucleotides Biosynthesis	Purine Nucleotide Biosynthesis	Purine Nucleotides De Novo Biosynthesis	guanosine nucleotides de novo biosynthesis	guanosine nucleotides de novo biosynthesis	guanosine nucleotides de novo biosynthesis
LF82_0956	guad	Guanine deaminase	1316	1009	311	1.7	2.4054e-10	Degradation/Utilization/Assimilation	Nucleosides and Nucleotides Degradation	Purine Nucleotides Degradation	Guanosine Nucleotides Degradation	guanosine nucleotides degradation III	guanosine nucleotides degradation III	guanosine nucleotides degradation III
LF82_0957	gudD	glucarate dehydratase	1340	884	328	1.429	5.07242e-08	Degradation/Utilization/Assimilation	Secondary Metabolites Degradation	Sugar Derivatives Degradation	Sugar Acids Degradation	D-Glucarate Degradation	D-glucarate degradation I	D-glucarate degradation I
LF82_0959	gudX	glucarate dehydratase-related protein	1340	451	158	1.512	1.59483e-07	Degradation/Utilization/Assimilation	Secondary Metabolites Degradation	Sugar Derivatives Degradation	Sugar Acids Degradation	D-Glucarate Degradation	D-glucarate degradation I	D-glucarate degradation I
LF82_0973	hdhA	7-alpha-hydroxysteroid dehydrogenase	767	298	259	0.206	0.44058	Degradation/Utilization/Assimilation	Degradation/Utilization/Assimilation - Other	glycocholate metabolism	glycocholate metabolism	glycocholate metabolism	glycocholate metabolism	glycocholate metabolism
LF82_0975	hemA	glutamyl-tRNA reductase	1256	1597	3512	-1.137	0.000495805	Biosynthesis	Cofactors, Prosthetic Groups, Electron Carriers Biosynthesis	Porphyrin Compounds Biosynthesis	Heme Biosynthesis	superpathay of heme biosynthesis from glutamate	superpathay of heme biosynthesis from glutamate	superpathay of heme biosynthesis from glutamate
LF82_0976	hemB	Delta-aminolevulinic acid dehydratase	974	891	1006	-0.176	0.459387	Biosynthesis	Cofactors, Prosthetic Groups, Electron Carriers Biosynthesis	Porphyrin Compounds Biosynthesis	Heme Biosynthesis	superpathay of heme biosynthesis from glutamate	superpathay of heme biosynthesis from glutamate	superpathay of heme biosynthesis from glutamate
LF82_0977	hemC	Porphobilinogen deaminase	941	759	611	0.313	0.159023	Biosynthesis	Cofactors, Prosthetic Groups, Electron Carriers Biosynthesis	Porphyrin Compounds Biosynthesis	Heme Biosynthesis	superpathay of heme biosynthesis from glutamate	superpathay of heme biosynthesis from glutamate	superpathay of heme biosynthesis from glutamate
LF82_0978	hemD	Uroporphyrinogen-III synthase	740	782	666	0.23	0.3172	Biosynthesis	Cofactors, Prosthetic Groups, Electron Carriers Biosynthesis	Porphyrin Compounds Biosynthesis	Heme Biosynthesis	superpathay of heme biosynthesis from glutamate	superpathay of heme biosynthesis from glutamate	superpathay of heme biosynthesis from glutamate
LF82_0979	hemE	Uroporphyrinogen decarboxylase	1064	321	179	0.842	0.000615792	Biosynthesis	Cofactors, Prosthetic Groups, Electron Carriers Biosynthesis	Porphyrin Compounds Biosynthesis	Heme Biosynthesis	heme biosynthesis from uroporphyrinogen-III I	heme biosynthesis from uroporphyrinogen-III I	heme biosynthesis from uroporphyrinogen-III I
LF82_0980	hemF	Coproporphyrinogen 3 oxidase, aerobic	899	542	489	0.148	0.518342	Biosynthesis	Cofactors, Prosthetic Groups, Electron Carriers Biosynthesis	Porphyrin Compounds Biosynthesis	Heme Biosynthesis	heme biosynthesis from uroporphyrinogen-III I	heme biosynthesis from uroporphyrinogen-III I	heme biosynthesis from uroporphyrinogen-III I
LF82_0981	hemG	Protoporphyrinogen oxidase	545	1029	1346	-0.388	0.128051	Biosynthesis	Cofactors, Prosthetic Groups, Electron Carriers Biosynthesis	Porphyrin Compounds Biosynthesis	Heme Biosynthesis	heme biosynthesis from uroporphyrinogen-III I	heme biosynthesis from uroporphyrinogen-III I	heme biosynthesis from uroporphyrinogen-III I
LF82_0982	hemH	Ferrochelatase	962	554	844	-0.61	0.00505562	Biosynthesis	Cofactors, Prosthetic Groups, Electron Carriers Biosynthesis	Porphyrin Compounds Biosynthesis	Heme Biosynthesis	heme biosynthesis from uroporphyrinogen-III I	heme biosynthesis from uroporphyrinogen-III I	heme biosynthesis from uroporphyrinogen-III I
LF82_0983	hemL	glutamate-1-semialdehyde 2,1-aminomutase	1280	697	805	-0.208	0.379839	Biosynthesis	Cofactors, Prosthetic Groups, Electron Carriers Biosynthesis	Porphyrin Compounds Biosynthesis	Heme Biosynthesis	superpathay of heme biosynthesis from glutamate	superpathay of heme biosynthesis from glutamate	superpathay of heme biosynthesis from glutamate
LF82_0984	hemN	Oxygen-independent coproporphyrinogen III oxidase	1373	1622	2093	-0.368	0.151713	Biosynthesis	Cofactors, Prosthetic Groups, Electron Carriers Biosynthesis	Porphyrin Compounds Biosynthesis	Heme Biosynthesis	heme biosynthesis from uroporphyrinogen-III II	heme biosynthesis from uroporphyrinogen-III II	heme biosynthesis from uroporphyrinogen-III II
LF82_0985	hemX	uroporphyrinogen-III C-methyltransferase	1181	543	540	0.009	0.976024	Biosynthesis	Cofactors, Prosthetic Groups, Electron Carriers Biosynthesis	Vitamins Biosynthesis	Cobalamin Biosynthesis	Adenosylcobalamin Biosynthesis	adenosylcobalamin biosynthesis I	adenosylcobalamin biosynthesis I
LF82_0998	hisA	orf	737	277	156	0.831	0.00275626	Biosynthesis	Amino Acids Biosynthesis	Individual Amino Acids Biosynthesis	Histidine Biosynthesis	histidine biosynthesis	histidine biosynthesis	histidine biosynthesis
LF82_0999	hisB	Histidine biosynthesis bifunctional protein hisB	1067	596	453	0.396	0.100092	Biosynthesis	Amino Acids Biosynthesis	Individual Amino Acids Biosynthesis	Histidine Biosynthesis	histidine biosynthesis	histidine biosynthesis	histidine biosynthesis
LF82_1000	hisC	Histidinol-phosphate aminotransferase	1070	307	211	0.544	0.0328601	Biosynthesis	Amino Acids Biosynthesis	Individual Amino Acids Biosynthesis	Histidine Biosynthesis	histidine biosynthesis	histidine biosynthesis	histidine biosynthesis
LF82_1001	hisD	Histidinol dehydrogenase	1304	274	202	0.443	0.0925638	Biosynthesis	Amino Acids Biosynthesis	Individual Amino Acids Biosynthesis	Histidine Biosynthesis	histidine biosynthesis	histidine biosynthesis	histidine biosynthesis
LF82_1002	hisF	Imidazole glycerol phosphate synthase subunit hisF	776	426	404	0.074	0.763835	Biosynthesis	Amino Acids Biosynthesis	Individual Amino Acids Biosynthesis	Histidine Biosynthesis	histidine biosynthesis	histidine biosynthesis	histidine biosynthesis
LF82_1003	hisG	ATP phosphoribosyltransferase	899	427	552	-0.369	0.100316	Biosynthesis	Amino Acids Biosynthesis	Individual Amino Acids Biosynthesis	Histidine Biosynthesis	histidine biosynthesis	histidine biosynthesis	histidine biosynthesis
LF82_1004	hisH	Imidazole glycerol phosphate synthase subunit hisH	590	185	81	1.198	5.12341e-05	Biosynthesis	Amino Acids Biosynthesis	Individual Amino Acids Biosynthesis	Histidine Biosynthesis	histidine biosynthesis	histidine biosynthesis	histidine biosynthesis
LF82_1005	hisI	Histidine biosynthesis bifunctional protein hisIE	611	481	690	-0.52	0.0319392	Biosynthesis	Amino Acids Biosynthesis	Individual Amino Acids Biosynthesis	Histidine Biosynthesis	histidine biosynthesis	histidine biosynthesis	histidine biosynthesis
LF82_1011	hisS	Histidyl-tRNA synthetase	1274	4977	13093	-1.395	0.000136672	Biosynthesis	Aminoacyl-tRNA Charging	tRNA charging	tRNA charging	tRNA charging	tRNA charging	tRNA charging
LF82_1031	hpt	hypoxanthine phosphoribosyltransferase	536	2162	4211	-0.962	0.00102324	Biosynthesis	Nucleosides and Nucleotides Biosynthesis	Purine Nucleotide Biosynthesis	Purine Nucleotide Salvage	Adenine and Adenosine Salvage	adenine and adenosine salvage III	adenine and adenosine salvage III
LF82_1064	hycB	Formate hydrogenlyase subunit 2	611	109	14	2.938	9.79071e-11	Generation of Precursor Metabolites and Energy	Chemoautotrophic Energy Metabolism	formate oxidation to CO2	formate oxidation to CO2	formate oxidation to CO2	formate oxidation to CO2	formate oxidation to CO2
LF82_1065	hycC	Formate hydrogenlyase subunit 3	1826	427	80	2.415	1.82427e-16	Generation of Precursor Metabolites and Energy	Fermentation	mixed acid fermentation	mixed acid fermentation	mixed acid fermentation	mixed acid fermentation	mixed acid fermentation
LF82_1066	hycD	Formate hydrogenlyase subunit 4	923	298	53	2.502	1.73234e-15	Generation of Precursor Metabolites and Energy	Fermentation	mixed acid fermentation	mixed acid fermentation	mixed acid fermentation	mixed acid fermentation	mixed acid fermentation
LF82_1067	hycE	Formate hydrogenlyase subunit 5	1709	440	96	2.199	5.16734e-15	Generation of Precursor Metabolites and Energy	Fermentation	mixed acid fermentation	mixed acid fermentation	mixed acid fermentation	mixed acid fermentation	mixed acid fermentation
LF82_1068	hycF	Formate hydrogenlyase subunit 6	542	136	18	2.88	1.57355e-12	Generation of Precursor Metabolites and Energy	Chemoautotrophic Energy Metabolism	formate oxidation to CO2	formate oxidation to CO2	formate oxidation to CO2	formate oxidation to CO2	formate oxidation to CO2
LF82_1069	hycG	Formate hydrogenlyase subunit 7	767	196	125	0.659	0.0239587	Generation of Precursor Metabolites and Energy	Fermentation	mixed acid fermentation	mixed acid fermentation	mixed acid fermentation	mixed acid fermentation	mixed acid fermentation
LF82_1081	iaaA	L-asparaginase	965	379	266	0.514	0.0799686	Degradation/Utilization/Assimilation	Amino Acids Degradation	Asparagine Degradation	asparagine degradation I	asparagine degradation I	asparagine degradation I	asparagine degradation I
LF82_1086	icd	Isocitrate dehydrogenase [NadP]	1250	17987	30473	-0.761	0.0194435	Generation of Precursor Metabolites and Energy	Fermentation	mixed acid fermentation	mixed acid fermentation	mixed acid fermentation	mixed acid fermentation	mixed acid fermentation
LF82_1088	idi	Isopentenyl-diphosphate Delta-isomerase	548	484	417	0.216	0.350843	Biosynthesis	Secondary Metabolites Biosynthesis	Terpenoids Biosynthesis	Hemiterpenes Biosynthesis	Isopentenyl Diphosphate Biosynthesis	methylerythritol phosphate pathway	methylerythritol phosphate pathway
LF82_1089	idnD	L-idonate 5-dehydrogenase	1031	422	142	1.571	2.40771e-08	Degradation/Utilization/Assimilation	Secondary Metabolites Degradation	Sugar Derivatives Degradation	Sugar Acids Degradation	ketogluconate metabolism	ketogluconate metabolism	ketogluconate metabolism
LF82_1090	idnK	Thermosensitive gluconokinase	563	269	136	0.984	0.000217738	Degradation/Utilization/Assimilation	Carboxylates Degradation	D-gluconate degradation	D-gluconate degradation	D-gluconate degradation	D-gluconate degradation	D-gluconate degradation
LF82_1091	idnO	gluconate 5-dehydrogenase	764	163	76	1.112	0.00028858	Degradation/Utilization/Assimilation	Secondary Metabolites Degradation	Sugar Derivatives Degradation	Sugar Acids Degradation	ketogluconate metabolism	ketogluconate metabolism	ketogluconate metabolism
LF82_1096	iles	Isoleucyl-tRNA synthetase	2816	5311	9492	-0.838	0.00685869	Biosynthesis	Aminoacyl-tRNA Charging	tRNA charging	tRNA charging	tRNA charging	tRNA charging	tRNA charging
LF82_1102	ilvB	acetolactate synthase isozyme I large subunit	1688	673	233	1.533	4.29279e-08	Biosynthesis	Amino Acids Biosynthesis	Individual Amino Acids Biosynthesis	Isoleucine Biosynthesis	isoleucine biosynthesis I	isoleucine biosynthesis I	isoleucine biosynthesis I
LF82_1103	ilvC	Ketol-acid reductoisomerase	1475	805	448	0.844	0.000405694	Biosynthesis	Amino Acids Biosynthesis	Individual Amino Acids Biosynthesis	Isoleucine Biosynthesis	isoleucine biosynthesis I	isoleucine biosynthesis I	isoleucine biosynthesis I
LF82_1104	ilvD	Dihydroxy-acid dehydratase	1850	777	259	1.583	4.15613e-10	Biosynthesis	Amino Acids Biosynthesis	Individual Amino Acids Biosynthesis	Isoleucine Biosynthesis	isoleucine biosynthesis I	isoleucine biosynthesis I	isoleucine biosynthesis I
LF82_1105	ilvE	Branched-chain-amino-acid aminotransferase	929	328	124	1.396	7.12305e-07	Biosynthesis	Amino Acids Biosynthesis	Individual Amino Acids Biosynthesis	Alanine Biosynthesis	alanine biosynthesis I	alanine biosynthesis I	alanine biosynthesis I
LF82_1106	ilvG	acetolactate synthase isozyme II large subunit	1646	446	125	1.837	4.54451e-11	Biosynthesis	Amino Acids Biosynthesis	Individual Amino Acids Biosynthesis	Isoleucine Biosynthesis	isoleucine biosynthesis I	isoleucine biosynthesis I	isoleucine biosynthesis I
LF82_1107	ilvH	acetolactate synthase isozyme III small subunit	491	452	303	0.575	0.0101959	Biosynthesis	Amino Acids Biosynthesis	Individual Amino Acids Biosynthesis	Isoleucine Biosynthesis	isoleucine biosynthesis I	isoleucine biosynthesis I	isoleucine biosynthesis I
LF82_1108	ilvI	acetolactate synthase isozyme III large subunit	1724	2071	1395	0.57	0.021405	Biosynthesis	Amino Acids Biosynthesis	superpathway of leucine, valine, and isoleucine biosynthesis	superpathway of leucine, valine, and isoleucine biosynthesis	superpathway of leucine, valine, and isoleucine biosynthesis	superpathway of leucine, valine, and isoleucine biosynthesis	superpathway of leucine, valine, and isoleucine biosynthesis
LF82_1109	ilvM	acetolactate synthase isozyme II small subunit	263	226	86	1.385	1.91383e-05	Biosynthesis	Amino Acids Biosynthesis	Individual Amino Acids Biosynthesis	Isoleucine Biosynthesis	isoleucine biosynthesis I	isoleucine biosynthesis I	isoleucine biosynthesis I
LF82_1110	ilvN	acetolactate synthase isozyme I small subunit	290	120	63	0.935	0.00352334	Biosynthesis	Amino Acids Biosynthesis	Individual Amino Acids Biosynthesis	Isoleucine Biosynthesis	isoleucine biosynthesis I	isoleucine biosynthesis I	isoleucine biosynthesis I
LF82_1122	iscS	cysteine desulfurase (tRNA sulfurtransferase), PLP-dependent	1214	4931	13567	-1.46	1.97954e-06	Biosynthesis	Amino Acids Biosynthesis	Individual Amino Acids Biosynthesis	Alanine Biosynthesis	alanine biosynthesis III	alanine biosynthesis III	alanine biosynthesis III
LF82_1125	ispA	Geranyltranstransferase	899	1178	1947	-0.726	0.00723839	Biosynthesis	Cofactors, Prosthetic Groups, Electron Carriers Biosynthesis	Polyprenyl Biosynthesis	polyisoprenoid biosynthesis	polyisoprenoid biosynthesis	polyisoprenoid biosynthesis	polyisoprenoid biosynthesis
LF82_1126	ispB	Octaprenyl-diphosphate synthase	971	706	815	-0.207	0.412883	Biosynthesis	Cofactors, Prosthetic Groups, Electron Carriers Biosynthesis	Polyprenyl Biosynthesis	octaprenyl diphosphate biosynthesis	octaprenyl diphosphate biosynthesis	octaprenyl diphosphate biosynthesis	octaprenyl diphosphate biosynthesis
LF82_1127	ispD	2-C-methyl-D-erythritol 4-phosphate	710	246	279	-0.183	0.470694	Biosynthesis	Secondary Metabolites Biosynthesis	Terpenoids Biosynthesis	Hemiterpenes Biosynthesis	Isopentenyl Diphosphate Biosynthesis	methylerythritol phosphate pathway	methylerythritol phosphate pathway
LF82_1128	ispE	4-diphosphocytidyl-2-C-methyl-D-erythritol kinase	851	2909	4387	-0.593	0.0629079	Biosynthesis	Secondary Metabolites Biosynthesis	Terpenoids Biosynthesis	Hemiterpenes Biosynthesis	Isopentenyl Diphosphate Biosynthesis	methylerythritol phosphate pathway	methylerythritol phosphate pathway
LF82_1129	ispF	2-C-methyl-D-erythritol 2,4-cyclodiphosphate synthase	479	214	409	-0.938	0.000153448	Biosynthesis	Secondary Metabolites Biosynthesis	Terpenoids Biosynthesis	Hemiterpenes Biosynthesis	Isopentenyl Diphosphate Biosynthesis	methylerythritol phosphate pathway	methylerythritol phosphate pathway
LF82_1130	ispG	4-hydroxy-3-methylbut-2-en-1-yl diphosphate synthase	1118	1576	2256	-0.519	0.0785549	Biosynthesis	Secondary Metabolites Biosynthesis	Terpenoids Biosynthesis	Hemiterpenes Biosynthesis	Isopentenyl Diphosphate Biosynthesis	methylerythritol phosphate pathway	methylerythritol phosphate pathway
LF82_1131	ispH	4-hydroxy-3-methylbut-2-enyl diphosphate reductase	950	2137	2630	-0.3	0.312758	Biosynthesis	Secondary Metabolites Biosynthesis	Terpenoids Biosynthesis	Hemiterpenes Biosynthesis	Isopentenyl Diphosphate Biosynthesis	methylerythritol phosphate pathway	methylerythritol phosphate pathway
LF82_1132	ispU	Undecaprenyl pyrophosphate synthetase	761	2261	4846	-1.1	0.00132474	Biosynthesis	Cofactors, Prosthetic Groups, Electron Carriers Biosynthesis	Polyprenyl Biosynthesis	di-trans,poly-cis-undecaprenyl phosphate biosynthesis	di-trans,poly-cis-undecaprenyl phosphate biosynthesis	di-trans,poly-cis-undecaprenyl phosphate biosynthesis	di-trans,poly-cis-undecaprenyl phosphate biosynthesis
LF82_1136	katE	Catalase HPII	2261	1207	1160	0.057	0.841279	Detoxification	superoxide radicals degradation	superoxide radicals degradation	superoxide radicals degradation	superoxide radicals degradation	superoxide radicals degradation	superoxide radicals degradation
LF82_1137	katG	Peroxidase/catalase HPI	2180	1369	910	0.589	0.011836	Degradation/Utilization/Assimilation	Secondary Metabolites Degradation	Nitrogen Containing Secondary Compounds Degradation	Alkaloids Degradation	betanidin degradation	betanidin degradation	betanidin degradation
LF82_1140	kbl	2-amino-3-ketobutyrate coenzyme A ligase	1196	3234	4932	-0.609	0.0535597	Biosynthesis	Cofactors, Prosthetic Groups, Electron Carriers Biosynthesis	Porphyrin Compounds Biosynthesis	Heme Biosynthesis	superpathway of heme biosynthesis from glycine	superpathway of heme biosynthesis from glycine	superpathway of heme biosynthesis from glycine
LF82_1142	kdgK	2-dehydro-3-deoxygluconokinase	929	422	319	0.404	0.153233	Degradation/Utilization/Assimilation	Secondary Metabolites Degradation	Sugar Derivatives Degradation	5-dehydro-4-deoxy-D-glucuronate degradation	5-dehydro-4-deoxy-D-glucuronate degradation	5-dehydro-4-deoxy-D-glucuronate degradation	5-dehydro-4-deoxy-D-glucuronate degradation
LF82_1150	kdsA	2-dehydro-3-deoxyphosphooctonate aldolase	854	4180	7165	-0.778	0.00829666	Biosynthesis	Carbohydrates Biosynthesis	Sugars Biosynthesis	Sugar Nucleotides Biosynthesis	CMP-sugar Biosynthesis	CMP-KDO biosynthesis I	CMP-KDO biosynthesis I
LF82_1151	kdsB	3-deoxy-manno-octulosonate cytidylyltransferase	746	925	1804	-0.964	9.21833e-05	Biosynthesis	Carbohydrates Biosynthesis	Sugars Biosynthesis	Sugar Nucleotides Biosynthesis	CMP-sugar Biosynthesis	CMP-KDO biosynthesis I	CMP-KDO biosynthesis I
LF82_1152	kdsC	3-deoxy-D-manno-octulosonate 8-phosphate phosphatase	566	1365	2208	-0.694	0.0179865	Biosynthesis	Carbohydrates Biosynthesis	Sugars Biosynthesis	Sugar Nucleotides Biosynthesis	CMP-sugar Biosynthesis	CMP-KDO biosynthesis I	CMP-KDO biosynthesis I
LF82_1153	kdsD	Arabinose 5-phosphate isomerase	986	1550	1886	-0.284	0.331516	Biosynthesis	Carbohydrates Biosynthesis	Sugars Biosynthesis	Sugar Nucleotides Biosynthesis	CMP-sugar Biosynthesis	CMP-KDO biosynthesis I	CMP-KDO biosynthesis I
LF82_1154	kduD	2-deoxy-D-gluconate 3-dehydrogenase	761	500	554	-0.149	0.552998	Degradation/Utilization/Assimilation	Secondary Metabolites Degradation	Sugar Derivatives Degradation	5-dehydro-4-deoxy-D-glucuronate degradation	5-dehydro-4-deoxy-D-glucuronate degradation	5-dehydro-4-deoxy-D-glucuronate degradation	5-dehydro-4-deoxy-D-glucuronate degradation
LF82_1155	kduI	4-deoxy-L-threo-5-hexosulose-uronate ketol-isomerase	836	393	381	0.044	0.862273	Degradation/Utilization/Assimilation	Secondary Metabolites Degradation	Sugar Derivatives Degradation	5-dehydro-4-deoxy-D-glucuronate degradation	5-dehydro-4-deoxy-D-glucuronate degradation	5-dehydro-4-deoxy-D-glucuronate degradation	5-dehydro-4-deoxy-D-glucuronate degradation
LF82_1168	lacZ	Beta-galactosidase	3074	607	210	1.533	1.47985e-08	Degradation/Utilization/Assimilation	Carbohydrates Degradation	Sugars Degradation	Lactose Degradation	lactose degradation II	lactose degradation II	lactose degradation II
LF82_1173	ldhA	D-lactate dehydrogenase	989	338	418	-0.303	0.218728	Detoxification	Methylglyoxal Detoxification	methylglyoxal degradation I	methylglyoxal degradation I	methylglyoxal degradation I	methylglyoxal degradation I	methylglyoxal degradation I
LF82_1178	leuA	2-isopropylmalate synthase	1571	785	276	1.507	2.46499e-09	Biosynthesis	Amino Acids Biosynthesis	Individual Amino Acids Biosynthesis	Leucine Biosynthesis	leucine biosynthesis	leucine biosynthesis	leucine biosynthesis
LF82_1179	leuB	3-isopropylmalate dehydrogenase	1091	393	180	1.128	2.75236e-05	Biosynthesis	Amino Acids Biosynthesis	Individual Amino Acids Biosynthesis	Leucine Biosynthesis	leucine biosynthesis	leucine biosynthesis	leucine biosynthesis
LF82_1180	leuC	3-isopropylmalate dehydratase large subunit	1400	438	214	1.034	4.26804e-05	Biosynthesis	Amino Acids Biosynthesis	Individual Amino Acids Biosynthesis	Leucine Biosynthesis	leucine biosynthesis	leucine biosynthesis	leucine biosynthesis
LF82_1181	leuD	3-isopropylmalate dehydratase small subunit	605	315	295	0.093	0.725662	Biosynthesis	Amino Acids Biosynthesis	Individual Amino Acids Biosynthesis	Leucine Biosynthesis	leucine biosynthesis	leucine biosynthesis	leucine biosynthesis
LF82_1186	leuS	Leucyl-tRNA synthetase	2582	4738	9196	-0.957	0.00210336	Biosynthesis	Aminoacyl-tRNA Charging	tRNA charging	tRNA charging	tRNA charging	tRNA charging	tRNA charging
LF82_1199	lipA	Lipoyl synthase	965	949	1731	-0.868	0.000531322	Biosynthesis	Cofactors, Prosthetic Groups, Electron Carriers Biosynthesis	Lipoate Biosynthesis	lipoate biosynthesis and incorporation I	lipoate biosynthesis and incorporation I	lipoate biosynthesis and incorporation I	lipoate biosynthesis and incorporation I
LF82_1200	lipB	Lipoyltransferase	641	1005	3162	-1.654	1.13818e-09	Biosynthesis	Cofactors, Prosthetic Groups, Electron Carriers Biosynthesis	Lipoate Biosynthesis	lipoate biosynthesis and incorporation I	lipoate biosynthesis and incorporation I	lipoate biosynthesis and incorporation I	lipoate biosynthesis and incorporation I
LF82_1207	lldD	L-lactate dehydrogenase [cytochrome]	1190	668	701	-0.069	0.791457	Degradation/Utilization/Assimilation	Aldehyde Degradation	Lactaldehyde Degradation	L-lactaldehyde degradation	L-lactaldehyde degradation	L-lactaldehyde degradation	L-lactaldehyde degradation
LF82_1217	lpcA	Phosphoheptose isomerase	578	623	740	-0.248	0.289333	Biosynthesis	Carbohydrates Biosynthesis	Sugars Biosynthesis	Sugar Nucleotides Biosynthesis	ADP-sugar Biosynthesis	ADP-L-glycero-beta-D-manno-heptose biosynthesis	ADP-L-glycero-beta-D-manno-heptose biosynthesis
LF82_1218	lpd	Dihydrolipoyl dehydrogenase	1424	10039	20656	-1.041	0.00113514	Generation of Precursor Metabolites and Energy	Respiration	2-oxoglutarate decarboxylation to succinyl-CoA	2-oxoglutarate decarboxylation to succinyl-CoA	2-oxoglutarate decarboxylation to succinyl-CoA	2-oxoglutarate decarboxylation to succinyl-CoA	2-oxoglutarate decarboxylation to succinyl-CoA
LF82_1219	lplA	Lipoate-protein ligase A	1016	378	151	1.329	5.2231e-07	Biosynthesis	Cofactors, Prosthetic Groups, Electron Carriers Biosynthesis	Lipoate Biosynthesis	lipoate salvage I	lipoate salvage I	lipoate salvage I	lipoate salvage I
LF82_1225	lpxB	Lipid-A-disaccharide synthase	1148	1872	4128	-1.141	0.000175818	Biosynthesis	Fatty Acids and Lipids Biosynthesis	lipid IVA biosynthesis	lipid IVA biosynthesis	lipid IVA biosynthesis	lipid IVA biosynthesis	lipid IVA biosynthesis
LF82_1226	lpxC	UDP-3-O-[3-hydroxymyristoyl] N-acetylglucosamine	917	2430	5866	-1.272	0.000119714	Biosynthesis	Fatty Acids and Lipids Biosynthesis	lipid IVA biosynthesis	lipid IVA biosynthesis	lipid IVA biosynthesis	lipid IVA biosynthesis	lipid IVA biosynthesis
LF82_1227	lpxD	UDP-3-O-[3-hydroxymyristoyl] glucosamine N-acyltransferase	1025	8240	19494	-1.242	0.000388008	Biosynthesis	Fatty Acids and Lipids Biosynthesis	lipid IVA biosynthesis	lipid IVA biosynthesis	lipid IVA biosynthesis	lipid IVA biosynthesis	lipid IVA biosynthesis
LF82_1228	lpxH	UDP-2,3-diacylglucosamine hydrolase	722	295	298	-0.015	0.959845	Biosynthesis	Fatty Acids and Lipids Biosynthesis	lipid IVA biosynthesis	lipid IVA biosynthesis	lipid IVA biosynthesis	lipid IVA biosynthesis	lipid IVA biosynthesis
LF82_1229	lpxK	Tetraacyldisaccharide 4'-kinase	986	754	950	-0.333	0.185131	Biosynthesis	Fatty Acids and Lipids Biosynthesis	lipid IVA biosynthesis	lipid IVA biosynthesis	lipid IVA biosynthesis	lipid IVA biosynthesis	lipid IVA biosynthesis
LF82_1230	lpxL	Lipid A biosynthesis lauroyl acyltransferase	920	600	645	-0.105	0.654052	Biosynthesis	Fatty Acids and Lipids Biosynthesis	(KDO)2-lipid A biosynthesis I	(KDO)2-lipid A biosynthesis I	(KDO)2-lipid A biosynthesis I	(KDO)2-lipid A biosynthesis I	(KDO)2-lipid A biosynthesis I
LF82_1236	ltae	Low specificity L-threonine aldolase	1001	434	445	-0.037	0.884331	Biosynthesis	Amino Acids Biosynthesis	Individual Amino Acids Biosynthesis	Glycine Biosynthesis	glycine biosynthesis IV	glycine biosynthesis IV	glycine biosynthesis IV
LF82_1237	luxS	S-ribosylhomocysteine lyase	515	1310	1924	-0.555	0.0267379	Biosynthesis	Other Biosynthesis	Autoinducer Biosynthesis	autoinducer AI-2 biosynthesis I	autoinducer AI-2 biosynthesis I	autoinducer AI-2 biosynthesis I	autoinducer AI-2 biosynthesis I
LF82_1243	lysS	Lysyl-tRNA synthetase	1517	5301	8717	-0.718	0.0195598	Biosynthesis	Aminoacyl-tRNA Charging	tRNA charging	tRNA charging	tRNA charging	tRNA charging	tRNA charging
LF82_1245	lysU	Lysyl-tRNA synthetase, heat inducible	1517	974	1316	-0.435	0.068662	Biosynthesis	Aminoacyl-tRNA Charging	tRNA charging	tRNA charging	tRNA charging	tRNA charging	tRNA charging
LF82_1250	lyx	L-xylulose/3-keto-L-gulonate kinase	1496	789	105	2.903	9.21895e-21	Degradation/Utilization/Assimilation	Carboxylates Degradation	L-Ascorbate Degradation	L-ascorbate degradation II	L-ascorbate degradation II	L-ascorbate degradation II	L-ascorbate degradation II
LF82_1256	mak	manno(fructo)kinase	908	407	273	0.573	0.0340354	Degradation/Utilization/Assimilation	Carbohydrates Degradation	Sugars Degradation	Sucrose Degradation	sucrose degradation IV	sucrose degradation IV	sucrose degradation IV
LF82_1263	malP	Maltodextrin phosphorylase	2393	1340	945	0.505	0.0466698	Degradation/Utilization/Assimilation	Polymeric Compounds Degradation	Polysaccharides Degradation	Glycogen Degradation	glycogen degradation I	glycogen degradation I	glycogen degradation I
LF82_1264	malQ	4-alpha-glucanotransferase	2084	1002	744	0.43	0.0745085	Degradation/Utilization/Assimilation	Polymeric Compounds Degradation	Polysaccharides Degradation	Glycogen Degradation	glycogen degradation I	glycogen degradation I	glycogen degradation I
LF82_1265	malS	alpha-amylase	2030	1260	532	1.245	1.28466e-07	Degradation/Utilization/Assimilation	Polymeric Compounds Degradation	Polysaccharides Degradation	Starch Degradation	starch degradation V	starch degradation V	starch degradation V
LF82_1269	malZ	Maltodextrin glucosidase	1817	684	340	1.006	1.73876e-05	Degradation/Utilization/Assimilation	Polymeric Compounds Degradation	Polysaccharides Degradation	Glycogen Degradation	glycogen degradation I	glycogen degradation I	glycogen degradation I
LF82_1270	manA	Mannose-6-phosphate isomerase	1175	963	1085	-0.171	0.474502	Biosynthesis	Carbohydrates Biosynthesis	colanic acid building blocks biosynthesis	colanic acid building blocks biosynthesis	colanic acid building blocks biosynthesis	colanic acid building blocks biosynthesis	colanic acid building blocks biosynthesis
LF82_1284	mdh	Malate dehydrogenase	938	5402	8506	-0.655	0.0285363	Degradation/Utilization/Assimilation	C1 Compounds Utilization and Assimilation	Formaldehyde Assimilation	formaldehyde assimilation I	formaldehyde assimilation I	formaldehyde assimilation I	formaldehyde assimilation I
LF82_1308	melA	alpha-galactosidase	1355	706	311	1.183	7.63397e-08	Degradation/Utilization/Assimilation	Carbohydrates Degradation	Sugars Degradation	melibiose degradation	melibiose degradation	melibiose degradation	melibiose degradation
LF82_1310	menA	1,4-dihydroxy-2-naphthoate octaprenyltransferase	926	549	562	-0.032	0.898884	Biosynthesis	Cofactors, Prosthetic Groups, Electron Carriers Biosynthesis	Quinol and Quinone Biosynthesis	Demethylmenaquinol Biosynthesis	Demethylmenaquinol-8 Biosynthesis	demethylmenaquinol-8 biosynthesis I	demethylmenaquinol-8 biosynthesis I
LF82_1311	menB	Naphthoate synthase	857	622	695	-0.163	0.489169	Biosynthesis	Cofactors, Prosthetic Groups, Electron Carriers Biosynthesis	Quinol and Quinone Biosynthesis	1,4-Dihydroxy-2-Naphthoate Biosynthesis	1,4-dihydroxy-2-naphthoate biosynthesis I	1,4-dihydroxy-2-naphthoate biosynthesis I	1,4-dihydroxy-2-naphthoate biosynthesis I
LF82_1312	menC	O-succinylbenzoate synthase	962	486	365	0.413	0.0585249	Biosynthesis	Cofactors, Prosthetic Groups, Electron Carriers Biosynthesis	Quinol and Quinone Biosynthesis	1,4-Dihydroxy-2-Naphthoate Biosynthesis	1,4-dihydroxy-2-naphthoate biosynthesis I	1,4-dihydroxy-2-naphthoate biosynthesis I	1,4-dihydroxy-2-naphthoate biosynthesis I
LF82_1313	menD	Menaquinone biosynthesis protein menD	1670	529	504	0.069	0.795305	Biosynthesis	Cofactors, Prosthetic Groups, Electron Carriers Biosynthesis	Quinol and Quinone Biosynthesis	1,4-Dihydroxy-2-Naphthoate Biosynthesis	1,4-dihydroxy-2-naphthoate biosynthesis I	1,4-dihydroxy-2-naphthoate biosynthesis I	1,4-dihydroxy-2-naphthoate biosynthesis I
LF82_1314	menE	2-succinylbenzoate--CoA ligase	1355	443	358	0.305	0.178077	Biosynthesis	Cofactors, Prosthetic Groups, Electron Carriers Biosynthesis	Quinol and Quinone Biosynthesis	1,4-Dihydroxy-2-Naphthoate Biosynthesis	1,4-dihydroxy-2-naphthoate biosynthesis I	1,4-dihydroxy-2-naphthoate biosynthesis I	1,4-dihydroxy-2-naphthoate biosynthesis I
LF82_1315	menF	Menaquinone-specific isochorismate synthase	1295	620	827	-0.417	0.0519978	Biosynthesis	Cofactors, Prosthetic Groups, Electron Carriers Biosynthesis	Quinol and Quinone Biosynthesis	1,4-Dihydroxy-2-Naphthoate Biosynthesis	1,4-dihydroxy-2-naphthoate biosynthesis I	1,4-dihydroxy-2-naphthoate biosynthesis I	1,4-dihydroxy-2-naphthoate biosynthesis I
LF82_1317	metA	Homoserine O-succinyltransferase	929	524	748	-0.51	0.0291413	Biosynthesis	Amino Acids Biosynthesis	Individual Amino Acids Biosynthesis	Methionine Biosynthesis	homoserine and methionine biosynthesis	homoserine and methionine biosynthesis	homoserine and methionine biosynthesis
LF82_1318	metB	Cystathionine gamma-synthase	1160	651	433	0.588	0.00763481	Biosynthesis	Amino Acids Biosynthesis	Individual Amino Acids Biosynthesis	Methionine Biosynthesis	homoserine and methionine biosynthesis	homoserine and methionine biosynthesis	homoserine and methionine biosynthesis
LF82_1319	metC	Cystathionine beta-lyase	1187	780	1258	-0.69	0.00437303	Biosynthesis	Amino Acids Biosynthesis	Individual Amino Acids Biosynthesis	Methionine Biosynthesis	homoserine and methionine biosynthesis	homoserine and methionine biosynthesis	homoserine and methionine biosynthesis
LF82_1321	metF	5,10-methylenetetrahydrofolate reductase	890	574	690	-0.267	0.21504	Biosynthesis	Cofactors, Prosthetic Groups, Electron Carriers Biosynthesis	Vitamins Biosynthesis	Folate Biosynthesis	folate transformations I	folate transformations I	folate transformations I
LF82_1322	metG	Methionyl-tRNA synthetase	2033	2326	3493	-0.587	0.0352862	Biosynthesis	Aminoacyl-tRNA Charging	tRNA charging	tRNA charging	tRNA charging	tRNA charging	tRNA charging
LF82_1323	metH	Methionine synthase	3683	2777	1384	1.004	0.000216772	Biosynthesis	Cofactors, Prosthetic Groups, Electron Carriers Biosynthesis	Vitamins Biosynthesis	Folate Biosynthesis	folate transformations I	folate transformations I	folate transformations I
LF82_1326	metK	S-adenosylmethionine synthetase	1154	602	1860	-1.626	1.00871e-12	Biosynthesis	Cofactors, Prosthetic Groups, Electron Carriers Biosynthesis	S-adenosyl-L-methionine biosynthesis	S-adenosyl-L-methionine biosynthesis	S-adenosyl-L-methionine biosynthesis	S-adenosyl-L-methionine biosynthesis	S-adenosyl-L-methionine biosynthesis
LF82_1327	metL	bifunctional aspartokinase/homoserine dehydrogenase II	2432	835	497	0.748	0.00055444	Biosynthesis	Amino Acids Biosynthesis	Individual Amino Acids Biosynthesis	Methionine Biosynthesis	homoserine and methionine biosynthesis	homoserine and methionine biosynthesis	homoserine and methionine biosynthesis
LF82_1370	mobA	Molybdopterin-guanine dinucleotidebiosynthesisprot ein A	584	366	270	0.439	0.0776493	Biosynthesis	Cofactors, Prosthetic Groups, Electron Carriers Biosynthesis	guanylyl molybdenum cofactor biosynthesis	guanylyl molybdenum cofactor biosynthesis	guanylyl molybdenum cofactor biosynthesis	guanylyl molybdenum cofactor biosynthesis	guanylyl molybdenum cofactor biosynthesis
LF82_1386	mqo	Malate:quinone oxidoreductase	1646	877	1306	-0.574	0.0129081	Generation of Precursor Metabolites and Energy	TCA cycle	superpathway of glyoxylate bypass and TCA	superpathway of glyoxylate bypass and TCA	superpathway of glyoxylate bypass and TCA	superpathway of glyoxylate bypass and TCA	superpathway of glyoxylate bypass and TCA
LF82_1388	mraY	Phospho-N-acetylmuramoyl-pentapeptide-transferase	1082	927	698	0.409	0.0685387	Biosynthesis	Cell Structures Biosynthesis	Cell Wall Biosynthesis	Peptidoglycan Biosynthesis	peptidoglycan biosynthesis I	peptidoglycan biosynthesis I	peptidoglycan biosynthesis I
LF82_1407	mtlD	Mannitol-1-phosphate 5-dehydrogenase	1148	562	538	0.063	0.796033	Degradation/Utilization/Assimilation	Secondary Metabolites Degradation	Sugar Derivatives Degradation	Sugar Alcohols Degradation	mannitol degradation I	mannitol degradation I	mannitol degradation I
LF82_1409	mtn	MTA/SAH nucleosidase	698	1355	1447	-0.095	0.735569	Biosynthesis	Other Biosynthesis	Autoinducer Biosynthesis	autoinducer AI-2 biosynthesis I	autoinducer AI-2 biosynthesis I	autoinducer AI-2 biosynthesis I	autoinducer AI-2 biosynthesis I
LF82_1415	murA	UDP-N-acetylglucosamine 1-carboxyvinyltransferase	1259	1657	3396	-1.036	0.000126905	Biosynthesis	Cell Structures Biosynthesis	Cell Wall Biosynthesis	Peptidoglycan Biosynthesis	peptidoglycan biosynthesis I	peptidoglycan biosynthesis I	peptidoglycan biosynthesis I
LF82_1416	murB	orf	1028	1340	2795	-1.061	6.12675e-05	Biosynthesis	Cell Structures Biosynthesis	Cell Wall Biosynthesis	Peptidoglycan Biosynthesis	peptidoglycan biosynthesis I	peptidoglycan biosynthesis I	peptidoglycan biosynthesis I
LF82_1417	murC	UDP-N-acetylmuramate--L-alanine ligase	1475	1444	1720	-0.253	0.370151	Biosynthesis	Cell Structures Biosynthesis	Cell Wall Biosynthesis	Peptidoglycan Biosynthesis	peptidoglycan biosynthesis I	peptidoglycan biosynthesis I	peptidoglycan biosynthesis I
LF82_1418	murD	UDP-N-acetylmuramoylalanine--D-glutamate ligase	1316	707	694	0.026	0.925899	Biosynthesis	Cell Structures Biosynthesis	Cell Wall Biosynthesis	Peptidoglycan Biosynthesis	peptidoglycan biosynthesis I	peptidoglycan biosynthesis I	peptidoglycan biosynthesis I
LF82_1419	murE	UDP-N-acetylmuramoylalanyl-D-glutamate--2	1487	1415	1046	0.435	0.0610192	Biosynthesis	Cell Structures Biosynthesis	Cell Wall Biosynthesis	Peptidoglycan Biosynthesis	peptidoglycan biosynthesis I	peptidoglycan biosynthesis I	peptidoglycan biosynthesis I
LF82_1420	murF	UDP-N-acetylmuramoyl-tripeptide--D-alanyl-D-alanine ligase	1358	1023	1190	-0.218	0.385273	Biosynthesis	Cell Structures Biosynthesis	Cell Wall Biosynthesis	Peptidoglycan Biosynthesis	peptidoglycan biosynthesis I	peptidoglycan biosynthesis I	peptidoglycan biosynthesis I
LF82_1421	murG	UDP-N-acetylglucosamine--N-acetylmuramyl-(pentapeptide)	1067	1414	1187	0.253	0.317315	Biosynthesis	Cell Structures Biosynthesis	Cell Wall Biosynthesis	Peptidoglycan Biosynthesis	peptidoglycan biosynthesis I	peptidoglycan biosynthesis I	peptidoglycan biosynthesis I
LF82_1422	muri	glutamate racemase	782	1186	1847	-0.639	0.0209767	Biosynthesis	Cell Structures Biosynthesis	Cell Wall Biosynthesis	Peptidoglycan Biosynthesis	peptidoglycan biosynthesis I	peptidoglycan biosynthesis I	peptidoglycan biosynthesis I
LF82_1424	murQ	N-acetylmuramic acid 6-phosphate etherase	896	476	370	0.362	0.101482	Degradation/Utilization/Assimilation	Secondary Metabolites Degradation	Sugar Derivatives Degradation	1,6-anhydro-N-acetylmuramic acid recycling	1,6-anhydro-N-acetylmuramic acid recycling	1,6-anhydro-N-acetylmuramic acid recycling	1,6-anhydro-N-acetylmuramic acid recycling
LF82_1432	nadA	Quinolinate synthetase A	1043	901	3608	-2.002	3.75325e-14	Biosynthesis	Cofactors, Prosthetic Groups, Electron Carriers Biosynthesis	NAD Metabolism	NAD Biosynthesis	NAD biosynthesis I	NAD biosynthesis I	NAD biosynthesis I
LF82_1433	nadB	L-aspartate oxidase	1622	600	1165	-0.956	0.000100993	Biosynthesis	Cofactors, Prosthetic Groups, Electron Carriers Biosynthesis	NAD Metabolism	NAD Biosynthesis	NAD biosynthesis I	NAD biosynthesis I	NAD biosynthesis I
LF82_1434	nadC	Nicotinate-nucleotide pyrophosphorylase [carboxylating]	893	1025	1181	-0.206	0.437037	Biosynthesis	Cofactors, Prosthetic Groups, Electron Carriers Biosynthesis	NAD Metabolism	NAD Biosynthesis	NAD biosynthesis from 2-amino-3-carboxymuconate semialdehyde	NAD biosynthesis from 2-amino-3-carboxymuconate semialdehyde	NAD biosynthesis from 2-amino-3-carboxymuconate semialdehyde
LF82_1435	nadD	Nicotinate-nucleotide adenylyltransferase	641	1320	2026	-0.618	0.0192873	Biosynthesis	Cofactors, Prosthetic Groups, Electron Carriers Biosynthesis	NAD Metabolism	NAD Biosynthesis	NAD biosynthesis from 2-amino-3-carboxymuconate semialdehyde	NAD biosynthesis from 2-amino-3-carboxymuconate semialdehyde	NAD biosynthesis from 2-amino-3-carboxymuconate semialdehyde
LF82_1436	nadE	NH(3)-dependent Nad(+) synthetase	827	836	871	-0.059	0.818031	Biosynthesis	Cofactors, Prosthetic Groups, Electron Carriers Biosynthesis	NAD Metabolism	NAD Biosynthesis	NAD biosynthesis from 2-amino-3-carboxymuconate semialdehyde	NAD biosynthesis from 2-amino-3-carboxymuconate semialdehyde	NAD biosynthesis from 2-amino-3-carboxymuconate semialdehyde
LF82_1437	nadK	inorganic polyphosphate/ATP-Nad kinase	878	1017	1239	-0.285	0.237932	Biosynthesis	Cofactors, Prosthetic Groups, Electron Carriers Biosynthesis	NAD Metabolism	NAD phosphorylation and dephosphorylation	NAD phosphorylation and dephosphorylation	NAD phosphorylation and dephosphorylation	NAD phosphorylation and dephosphorylation
LF82_1439	nagA	N-acetylglucosamine-6-phosphate deacetylase	1148	1554	1641	-0.079	0.789763	Degradation/Utilization/Assimilation	Secondary Metabolites Degradation	Sugar Derivatives Degradation	N-acetylglucosamine degradation	N-acetylglucosamine degradation I	N-acetylglucosamine degradation I	N-acetylglucosamine degradation I
LF82_1440	nagB	glucosamine-6-phosphate deaminase	800	504	836	-0.73	0.00064094	Degradation/Utilization/Assimilation	Secondary Metabolites Degradation	Sugar Derivatives Degradation	N-acetylglucosamine degradation	N-acetylglucosamine degradation I	N-acetylglucosamine degradation I	N-acetylglucosamine degradation I
LF82_1444	nagK	N-acetyl-D-glucosamine kinase	911	971	1446	-0.575	0.015833	Degradation/Utilization/Assimilation	Secondary Metabolites Degradation	Sugar Derivatives Degradation	N-acetylglucosamine degradation	N-acetylglucosamine degradation II	N-acetylglucosamine degradation II	N-acetylglucosamine degradation II
LF82_1445	nagZ	Beta-hexosaminidase	1025	1252	2200	-0.813	0.00893624	Degradation/Utilization/Assimilation	Polymeric Compounds Degradation	Polysaccharides Degradation	Chitin Degradation	chitin degradation II	chitin degradation II	chitin degradation II
LF82_1446	nanA	N-acetylneuraminate lyase	893	2587	1968	0.394	0.308069	Degradation/Utilization/Assimilation	Carbohydrates Degradation	Sugars Degradation	N-acetylneuraminate and N-acetylmannosamine degradation	N-acetylneuraminate and N-acetylmannosamine degradation	N-acetylneuraminate and N-acetylmannosamine degradation	N-acetylneuraminate and N-acetylmannosamine degradation
LF82_1448	nanE	N-acetylmannosamine-6-phosphate 2-epimerase	689	206	100	1.041	0.00178818	Degradation/Utilization/Assimilation	Carbohydrates Degradation	Sugars Degradation	N-acetylneuraminate and N-acetylmannosamine degradation	N-acetylneuraminate and N-acetylmannosamine degradation	N-acetylneuraminate and N-acetylmannosamine degradation	N-acetylneuraminate and N-acetylmannosamine degradation
LF82_1449	nanK	N-acetylmannosamine kinase	875	775	1096	-0.499	0.251341	Degradation/Utilization/Assimilation	Carbohydrates Degradation	Sugars Degradation	N-acetylneuraminate and N-acetylmannosamine degradation	N-acetylneuraminate and N-acetylmannosamine degradation	N-acetylneuraminate and N-acetylmannosamine degradation	N-acetylneuraminate and N-acetylmannosamine degradation
LF82_1452	napA	Periplasmic nitrate reductase	2486	822	856	-0.059	0.900663	Generation of Precursor Metabolites and Energy	Respiration	Anaerobic Respiration	nitrate reduction I	nitrate reduction I	nitrate reduction I	nitrate reduction I
LF82_1459	narG	Respiratory nitrate reductase 1 alpha chain	3743	1112	475	1.226	3.7758e-06	Generation of Precursor Metabolites and Energy	Respiration	Anaerobic Respiration	nitrate reduction I	nitrate reduction I	nitrate reduction I	nitrate reduction I
LF82_1460	narH	Respiratory nitrate reductase 1 beta chain	1538	339	191	0.833	0.00340246	Generation of Precursor Metabolites and Energy	Respiration	Anaerobic Respiration	nitrate reduction I	nitrate reduction I	nitrate reduction I	nitrate reduction I
LF82_1461	nari	Respiratory nitrate reductase 1 gamma chain	677	431	185	1.218	9.14283e-07	Generation of Precursor Metabolites and Energy	Respiration	Anaerobic Respiration	nitrate reduction I	nitrate reduction I	nitrate reduction I	nitrate reduction I
LF82_1462	narJ	Respiratory nitrate reductase 1 delta chain	710	154	145	0.081	0.841279	Generation of Precursor Metabolites and Energy	Respiration	Anaerobic Respiration	nitrate reduction I	nitrate reduction I	nitrate reduction I	nitrate reduction I
LF82_1468	narV	Respiratory nitrate reductase 2 gamma chain	680	280	350	-0.318	0.258936	Generation of Precursor Metabolites and Energy	Respiration	Anaerobic Respiration	nitrate reduction I	nitrate reduction I	nitrate reduction I	nitrate reduction I
LF82_1469	narW	Respiratory nitrate reductase 2 delta chain	695	92	32	1.54	7.72718e-06	Generation of Precursor Metabolites and Energy	Respiration	Anaerobic Respiration	nitrate reduction I	nitrate reduction I	nitrate reduction I	nitrate reduction I
LF82_1471	narY	Respiratory nitrate reductase 2 beta chain	1544	533	197	1.438	1.06553e-08	Generation of Precursor Metabolites and Energy	Respiration	Anaerobic Respiration	nitrate reduction I	nitrate reduction I	nitrate reduction I	nitrate reduction I
LF82_1472	narZ	Respiratory nitrate reductase 2 alpha chain	3740	963	361	1.417	7.39072e-09	Generation of Precursor Metabolites and Energy	Respiration	Anaerobic Respiration	nitrate reduction I	nitrate reduction I	nitrate reduction I	nitrate reduction I
LF82_1473	ndh	NadH dehydrogenase	1304	539	584	-0.117	0.685832	Generation of Precursor Metabolites and Energy	Respiration	Aerobic Respiration	aerobic respiration	aerobic respiration	aerobic respiration	aerobic respiration
LF82_1474	ndk	Nucleoside diphosphate kinase	431	7256	16119	-1.152	0.000421836	Biosynthesis	Nucleosides and Nucleotides Biosynthesis	Purine Nucleotide Biosynthesis	Purine Nucleotides De Novo Biosynthesis	adenosine nucleotides de novo biosynthesis	adenosine nucleotides de novo biosynthesis	adenosine nucleotides de novo biosynthesis
LF82_1495	nirB	Nitrite reductase [Nad(P)H] large subunit	2543	699	309	1.18	1.38037e-06	Degradation/Utilization/Assimilation	Inorganic Nutrients Metabolism	Nitrogen Compounds Metabolism	Nitrate Reduction	nitrate reduction V	nitrate reduction V	nitrate reduction V
LF82_1497	nirD	Nitrite reductase [Nad(P)H] small subunit	326	41	11	1.966	5.71927e-05	Degradation/Utilization/Assimilation	Inorganic Nutrients Metabolism	Nitrogen Compounds Metabolism	Nitrate Reduction	nitrate reduction V	nitrate reduction V	nitrate reduction V
LF82_1508	norV	Anaerobic nitric oxide reductase flavorubredoxin	1439	335	156	1.101	0.00022392	Generation of Precursor Metabolites and Energy	Respiration	Anaerobic Respiration	nitrate reduction I	nitrate reduction I	nitrate reduction I	nitrate reduction I
LF82_1511	nrdA	ribonucleoside-diphosphate reductase 1 subunit alpha	2285	2935	3171	-0.112	0.741254	Biosynthesis	Nucleosides and Nucleotides Biosynthesis	Purine Nucleotide Biosynthesis	Purine Nucleotides De Novo Biosynthesis	adenosine nucleotides de novo biosynthesis	adenosine nucleotides de novo biosynthesis	adenosine nucleotides de novo biosynthesis
LF82_1512	nrdB	ribonucleoside-diphosphate reductase 1 subunit beta	1130	1528	1582	-0.05	0.865413	Biosynthesis	Nucleosides and Nucleotides Biosynthesis	Purine Nucleotide Biosynthesis	Purine Nucleotides De Novo Biosynthesis	adenosine nucleotides de novo biosynthesis	adenosine nucleotides de novo biosynthesis	adenosine nucleotides de novo biosynthesis
LF82_1514	nrdE	ribonucleoside-diphosphate reductase 2 alpha subunit	2105	687	314	1.13	4.43461e-06	Biosynthesis	Nucleosides and Nucleotides Biosynthesis	Purine Nucleotide Biosynthesis	Purine Nucleotides De Novo Biosynthesis	adenosine nucleotides de novo biosynthesis	adenosine nucleotides de novo biosynthesis	adenosine nucleotides de novo biosynthesis
LF82_1515	nrdF	ribonucleoside-diphosphate reductase 2 subunit beta	959	441	221	0.999	0.000523791	Biosynthesis	Nucleosides and Nucleotides Biosynthesis	Purine Nucleotide Biosynthesis	Purine Nucleotides De Novo Biosynthesis	adenosine nucleotides de novo biosynthesis	adenosine nucleotides de novo biosynthesis	adenosine nucleotides de novo biosynthesis
LF82_1529	nudB	dATP pyrophosphohydrolase	443	293	400	-0.449	0.0684587	Biosynthesis	Cofactors, Prosthetic Groups, Electron Carriers Biosynthesis	Vitamins Biosynthesis	Folate Biosynthesis	6-Hydroxymethyl-Dihydropterin Diphosphate Biosynthesis	6-hydroxymethyl-dihydropterin diphosphate biosynthesis I	6-hydroxymethyl-dihydropterin diphosphate biosynthesis I
LF82_1530	nudC	NadH pyrophosphatase	773	836	802	0.06	0.807338	Biosynthesis	Cofactors, Prosthetic Groups, Electron Carriers Biosynthesis	NAD Metabolism	NAD Biosynthesis	NAD salvage pathway I	NAD salvage pathway I	NAD salvage pathway I
LF82_1581	otsA	alpha,alpha-trehalose-phosphate synthase [UDP-forming]	1424	841	1068	-0.345	0.14289	Biosynthesis	Other Biosynthesis	Organic Solutes Biosynthesis	Trehalose Biosynthesis	trehalose biosynthesis I	trehalose biosynthesis I	trehalose biosynthesis I
LF82_1582	otsB	Trehalose-phosphatase	800	562	543	0.05	0.858701	Biosynthesis	Other Biosynthesis	Organic Solutes Biosynthesis	Trehalose Biosynthesis	trehalose biosynthesis I	trehalose biosynthesis I	trehalose biosynthesis I
LF82_1583	oxc	oxalyl-CoA decarboxylase	1694	621	246	1.334	1.29686e-07	Degradation/Utilization/Assimilation	Carboxylates Degradation	Oxalate Degradation	oxalate degradation II	oxalate degradation II	oxalate degradation II	oxalate degradation II
LF82_1587	pabB	Para-aminobenzoate synthase component 1	1361	714	849	-0.251	0.259097	Biosynthesis	Cofactors, Prosthetic Groups, Electron Carriers Biosynthesis	Vitamins Biosynthesis	Folate Biosynthesis	4-aminobenzoate biosynthesis	4-aminobenzoate biosynthesis	4-aminobenzoate biosynthesis
LF82_1588	pabC	Aminodeoxychorismate lyase	809	856	1454	-0.765	0.00128404	Biosynthesis	Cofactors, Prosthetic Groups, Electron Carriers Biosynthesis	Vitamins Biosynthesis	Folate Biosynthesis	4-aminobenzoate biosynthesis	4-aminobenzoate biosynthesis	4-aminobenzoate biosynthesis
LF82_1592	panB	3-methyl-2-oxobutanoate hydroxymethyltransferase	794	556	951	-0.776	0.00120364	Biosynthesis	Cofactors, Prosthetic Groups, Electron Carriers Biosynthesis	Vitamins Biosynthesis	pantothenate and coenzyme A biosynthesis I	pantothenate and coenzyme A biosynthesis I	pantothenate and coenzyme A biosynthesis I	pantothenate and coenzyme A biosynthesis I
LF82_1593	panC	Pantoate--beta-alanine ligase	851	1039	1686	-0.698	0.00628163	Biosynthesis	Cofactors, Prosthetic Groups, Electron Carriers Biosynthesis	Vitamins Biosynthesis	pantothenate and coenzyme A biosynthesis I	pantothenate and coenzyme A biosynthesis I	pantothenate and coenzyme A biosynthesis I	pantothenate and coenzyme A biosynthesis I
LF82_1594	panD	Aspartate 1-decarboxylase	380	5697	4469	0.35	0.281345	Biosynthesis	Amino Acids Biosynthesis	Individual Amino Acids Biosynthesis	beta Alanine Biosynthesis	beta-alanine biosynthesis III	beta-alanine biosynthesis III	beta-alanine biosynthesis III
LF82_1595	panE	2-dehydropantoate 2-reductase	911	791	900	-0.187	0.419095	Biosynthesis	Cofactors, Prosthetic Groups, Electron Carriers Biosynthesis	Vitamins Biosynthesis	pantothenate and coenzyme A biosynthesis I	pantothenate and coenzyme A biosynthesis I	pantothenate and coenzyme A biosynthesis I	pantothenate and coenzyme A biosynthesis I
LF82_1601	pck	Phosphoenolpyruvate carboxykinase [ATP]	1622	6436	6642	-0.045	0.891916	Biosynthesis	Carbohydrates Biosynthesis	Sugars Biosynthesis	Gluconeogenesis	gluconeogenesis I	gluconeogenesis I	gluconeogenesis I
LF82_1605	pdxA	4-hydroxythreonine-4-phosphate dehydrogenase	989	765	1133	-0.568	0.0246466	Biosynthesis	Cofactors, Prosthetic Groups, Electron Carriers Biosynthesis	Vitamins Biosynthesis	Vitamin B6 Biosynthesis	pyridoxal 5'-phosphate biosynthesis I	pyridoxal 5'-phosphate biosynthesis I	pyridoxal 5'-phosphate biosynthesis I
LF82_1606	pdxB	Erythronate-4-phosphate dehydrogenase	1136	672	579	0.216	0.342566	Biosynthesis	Cofactors, Prosthetic Groups, Electron Carriers Biosynthesis	Vitamins Biosynthesis	Vitamin B6 Biosynthesis	pyridoxal 5'-phosphate biosynthesis I	pyridoxal 5'-phosphate biosynthesis I	pyridoxal 5'-phosphate biosynthesis I
LF82_1607	pdxH	Pyridoxamine 5'-phosphate oxidase	656	1157	2058	-0.831	0.00128035	Biosynthesis	Cofactors, Prosthetic Groups, Electron Carriers Biosynthesis	Vitamins Biosynthesis	Vitamin B6 Biosynthesis	pyridoxal 5'-phosphate biosynthesis I	pyridoxal 5'-phosphate biosynthesis I	pyridoxal 5'-phosphate biosynthesis I
LF82_1608	pdxJ	Pyridoxine 5'-phosphate synthase	731	1105	1987	-0.847	0.000774646	Biosynthesis	Cofactors, Prosthetic Groups, Electron Carriers Biosynthesis	Vitamins Biosynthesis	Vitamin B6 Biosynthesis	pyridoxal 5'-phosphate biosynthesis I	pyridoxal 5'-phosphate biosynthesis I	pyridoxal 5'-phosphate biosynthesis I
LF82_1609	pdxK	Pyridoxine kinase	851	402	441	-0.132	0.569483	Biosynthesis	Cofactors, Prosthetic Groups, Electron Carriers Biosynthesis	Vitamins Biosynthesis	Vitamin B6 Biosynthesis	pyridoxal 5'-phosphate salvage pathway	pyridoxal 5'-phosphate salvage pathway	pyridoxal 5'-phosphate salvage pathway
LF82_1610	pdxY	Pyridoxamine kinase	863	669	1064	-0.671	0.00380923	Biosynthesis	Cofactors, Prosthetic Groups, Electron Carriers Biosynthesis	Vitamins Biosynthesis	Vitamin B6 Biosynthesis	pyridoxal 5'-phosphate salvage pathway	pyridoxal 5'-phosphate salvage pathway	pyridoxal 5'-phosphate salvage pathway
LF82_1611	pepA	Cytosol aminopeptidase	1511	1343	1767	-0.396	0.121977	Degradation/Utilization/Assimilation	Protein Degradation	seed germination protein turnover	seed germination protein turnover	seed germination protein turnover	seed germination protein turnover	seed germination protein turnover
LF82_1615	pepN	Aminopeptidase N	2612	1421	1427	-0.005	0.987943	Biosynthesis	Cofactors, Prosthetic Groups, Electron Carriers Biosynthesis	Reductants Biosynthesis	gamma-glutamyl cycle	gamma-glutamyl cycle	gamma-glutamyl cycle	gamma-glutamyl cycle
LF82_1619	pfkA	6-phosphofructokinase isozyme 1	962	1283	4244	-1.725	1.36896e-11	Generation of Precursor Metabolites and Energy	Glycolysis	glycolysis I	glycolysis I	glycolysis I	glycolysis I	glycolysis I
LF82_1622	pflB	Formate acetyltransferase 1	2282	8494	13879	-0.708	0.0483598	Generation of Precursor Metabolites and Energy	Fermentation	mixed acid fermentation	mixed acid fermentation	mixed acid fermentation	mixed acid fermentation	mixed acid fermentation
LF82_1624	pflD	Formate acetyltransferase 2	2297	675	150	2.17	1.14495e-15	Generation of Precursor Metabolites and Energy	Fermentation	mixed acid fermentation	mixed acid fermentation	mixed acid fermentation	mixed acid fermentation	mixed acid fermentation
LF82_1629	pgi	glucose-6-phosphate isomerase	1649	4480	5251	-0.229	0.465193	Biosynthesis	Carbohydrates Biosynthesis	colanic acid building blocks biosynthesis	colanic acid building blocks biosynthesis	colanic acid building blocks biosynthesis	colanic acid building blocks biosynthesis	colanic acid building blocks biosynthesis
LF82_1630	pgk	Phosphoglycerate kinase	1163	2762	4408	-0.674	0.0329888	Biosynthesis	Carbohydrates Biosynthesis	Sugars Biosynthesis	Gluconeogenesis	gluconeogenesis I	gluconeogenesis I	gluconeogenesis I
LF82_1631	pgl	6-phosphogluconolactonase	995	392	302	0.373	0.151865	Generation of Precursor Metabolites and Energy	Pentose Phosphate Pathways	pentose phosphate pathway	pentose phosphate pathway	pentose phosphate pathway	pentose phosphate pathway	pentose phosphate pathway
LF82_1632	pgm	Phosphoglucomutase	1640	2241	3273	-0.547	0.0475046	Degradation/Utilization/Assimilation	Carbohydrates Degradation	Sugars Degradation	glucose and glucose-1-phosphate degradation	glucose and glucose-1-phosphate degradation	glucose and glucose-1-phosphate degradation	glucose and glucose-1-phosphate degradation
LF82_1633	pgpA	Phosphatidylglycerophosphatase A	518	645	427	0.593	0.00571215	Biosynthesis	Fatty Acids and Lipids Biosynthesis	Phospholipid Biosynthesis	Cardiolipin Biosynthesis	cardiolipin biosynthesis I	cardiolipin biosynthesis I	cardiolipin biosynthesis I
LF82_1634	pgpB	Phosphatidylglycerophosphatase B	764	1113	1468	-0.4	0.100044	Biosynthesis	Fatty Acids and Lipids Biosynthesis	Phospholipid Biosynthesis	Cardiolipin Biosynthesis	cardiolipin biosynthesis I	cardiolipin biosynthesis I	cardiolipin biosynthesis I
LF82_1635	pgsA	CDP-diacylglycerol--glycerol-3-phosphate 3-phosphatidyltransferase	548	1226	1358	-0.148	0.59331	Biosynthesis	Fatty Acids and Lipids Biosynthesis	Phospholipid Biosynthesis	Cardiolipin Biosynthesis	cardiolipin biosynthesis I	cardiolipin biosynthesis I	cardiolipin biosynthesis I
LF82_1636	pheA	P-protein	1160	3614	2787	0.375	0.171435	Degradation/Utilization/Assimilation	Amino Acids Degradation	Glycine Degradation	glycine cleavage	glycine cleavage	glycine cleavage	glycine cleavage
LF82_1638	phes	Phenylalanyl-tRNA synthetase alpha chain	983	1419	1956	-0.463	0.0838206	Biosynthesis	Aminoacyl-tRNA Charging	tRNA charging	tRNA charging	tRNA charging	tRNA charging	tRNA charging
LF82_1639	phet	Phenylalanyl-tRNA synthetase beta chain	2387	6687	10560	-0.659	0.0330308	Biosynthesis	Aminoacyl-tRNA Charging	tRNA charging	tRNA charging	tRNA charging	tRNA charging	tRNA charging
LF82_1671	plsB	glycerol-3-phosphate acyltransferase	2483	2370	4427	-0.902	0.00120115	Biosynthesis	Fatty Acids and Lipids Biosynthesis	Phospholipid Biosynthesis	CDP-diacylglycerol Biosynthesis	CDP-diacylglycerol biosynthesis I	CDP-diacylglycerol biosynthesis I	CDP-diacylglycerol biosynthesis I
LF82_1672	plsC	1-acyl-sn-glycerol-3-phosphate acyltransferase	737	808	985	-0.286	0.251203	Biosynthesis	Fatty Acids and Lipids Biosynthesis	Phospholipid Biosynthesis	CDP-diacylglycerol Biosynthesis	CDP-diacylglycerol biosynthesis I	CDP-diacylglycerol biosynthesis I	CDP-diacylglycerol biosynthesis I
LF82_1676	pncA	Pyrazinamidase/nicotinamidase	659	1854	2311	-0.318	0.266017	Biosynthesis	Cofactors, Prosthetic Groups, Electron Carriers Biosynthesis	NAD Metabolism	NAD Biosynthesis	NAD salvage pathway I	NAD salvage pathway I	NAD salvage pathway I
LF82_1677	pncB	Nicotinate phosphoribosyltransferase	1202	2283	6763	-1.567	2.76321e-06	Biosynthesis	Cofactors, Prosthetic Groups, Electron Carriers Biosynthesis	NAD Metabolism	NAD Biosynthesis	NAD salvage pathway I	NAD salvage pathway I	NAD salvage pathway I
LF82_1679	pntA	Nad(P) transhydrogenase subunit alpha	1532	593	643	-0.118	0.643288	Biosynthesis	Cofactors, Prosthetic Groups, Electron Carriers Biosynthesis	NAD Metabolism	NAD phosphorylation and dephosphorylation	NAD phosphorylation and dephosphorylation	NAD phosphorylation and dephosphorylation	NAD phosphorylation and dephosphorylation
LF82_1680	pntB	Nad(P) transhydrogenase subunit beta	1388	1290	1505	-0.222	0.366126	Biosynthesis	Cofactors, Prosthetic Groups, Electron Carriers Biosynthesis	NAD Metabolism	NAD phosphorylation and dephosphorylation	NAD phosphorylation and dephosphorylation	NAD phosphorylation and dephosphorylation	NAD phosphorylation and dephosphorylation
LF82_1693	poxA	lysyl-tRNA synthetase	977	1481	2639	-0.835	0.00600082	Biosynthesis	Aminoacyl-tRNA Charging	tRNA charging	tRNA charging	tRNA charging	tRNA charging	tRNA charging
LF82_1696	ppc	Phosphoenolpyruvate carboxylase	2651	1835	1887	-0.04	0.891916	Degradation/Utilization/Assimilation	C1 Compounds Utilization and Assimilation	Formaldehyde Assimilation	formaldehyde assimilation I	formaldehyde assimilation I	formaldehyde assimilation I	formaldehyde assimilation I
LF82_1709	pps	Phosphoenolpyruvate synthase	2378	5907	5902	0.001	0.998041	Biosynthesis	Carbohydrates Biosynthesis	Sugars Biosynthesis	Gluconeogenesis	gluconeogenesis I	gluconeogenesis I	gluconeogenesis I
LF82_1726	proA	Gamma-glutamyl phosphate reductase	1253	788	960	-0.285	0.213078	Biosynthesis	Amino Acids Biosynthesis	Individual Amino Acids Biosynthesis	Proline Biosynthesis	proline biosynthesis I	proline biosynthesis I	proline biosynthesis I
LF82_1727	proB	glutamate 5-kinase	1103	763	1324	-0.796	0.00278948	Biosynthesis	Amino Acids Biosynthesis	Individual Amino Acids Biosynthesis	Proline Biosynthesis	proline biosynthesis I	proline biosynthesis I	proline biosynthesis I
LF82_1728	proC	Pyrroline-5-carboxylate reductase	809	858	1008	-0.233	0.351631	Biosynthesis	Amino Acids Biosynthesis	Individual Amino Acids Biosynthesis	Proline Biosynthesis	proline biosynthesis I	proline biosynthesis I	proline biosynthesis I
LF82_1734	proS	Prolyl-tRNA synthetase	1718	2260	3300	-0.547	0.0496369	Biosynthesis	Aminoacyl-tRNA Charging	tRNA charging	tRNA charging	tRNA charging	tRNA charging	tRNA charging
LF82_1739	prpB	Methylisocitrate lyase	890	3094	131	4.561	1.82826e-37	Degradation/Utilization/Assimilation	Carboxylates Degradation	Propionate Degradation	2-Methylcitrate Cycle	2-methylcitrate cycle I	2-methylcitrate cycle I	2-methylcitrate cycle I
LF82_1740	prpC	2-methylcitrate synthase	1169	1313	106	3.624	3.17948e-30	Degradation/Utilization/Assimilation	Carboxylates Degradation	Propionate Degradation	2-Methylcitrate Cycle	2-methylcitrate cycle I	2-methylcitrate cycle I	2-methylcitrate cycle I
LF82_1741	prpD	2-methylcitrate dehydratase	1451	609	66	3.213	2.65376e-26	Degradation/Utilization/Assimilation	Carboxylates Degradation	Propionate Degradation	2-Methylcitrate Cycle	2-methylcitrate cycle I	2-methylcitrate cycle I	2-methylcitrate cycle I
LF82_1742	prpE	Propionate--CoA ligase	1886	786	80	3.3	5.99897e-33	Degradation/Utilization/Assimilation	Carboxylates Degradation	Propionate Degradation	2-Methylcitrate Cycle	2-methylcitrate cycle I	2-methylcitrate cycle I	2-methylcitrate cycle I
LF82_1744	prs	ribose-phosphate pyrophosphokinase	947	3307	4794	-0.536	0.142937	Biosynthesis	Other Biosynthesis	PRPP Biosynthesis	PRPP biosynthesis I	PRPP biosynthesis I	PRPP biosynthesis I	PRPP biosynthesis I
LF82_1745	psd	Phosphatidylserine decarboxylase proenzyme	968	1211	2625	-1.116	1.68438e-05	Biosynthesis	Fatty Acids and Lipids Biosynthesis	Phospholipid Biosynthesis	Phosphatidylethanolamine Biosynthesis	phosphatidylethanolamine biosynthesis I	phosphatidylethanolamine biosynthesis I	phosphatidylethanolamine biosynthesis I
LF82_1758	pssA	CDP-diacylglycerol--serine O-phosphatidyltransferase	1355	2282	2865	-0.329	0.262333	Biosynthesis	Fatty Acids and Lipids Biosynthesis	Phospholipid Biosynthesis	Phosphatidylethanolamine Biosynthesis	phosphatidylethanolamine biosynthesis I	phosphatidylethanolamine biosynthesis I	phosphatidylethanolamine biosynthesis I
LF82_1763	pta	Phosphate acetyltransferase	2144	1355	1764	-0.381	0.152323	Degradation/Utilization/Assimilation	Carboxylates Degradation	Acetate Formation	acetate formation from acetyl-CoA I	acetate formation from acetyl-CoA I	acetate formation from acetyl-CoA I	acetate formation from acetyl-CoA I
LF82_1773	purA	adenylosuccinate synthetase	1298	7109	12912	-0.861	0.025507	Biosynthesis	Nucleosides and Nucleotides Biosynthesis	Purine Nucleotide Biosynthesis	Purine Nucleotides De Novo Biosynthesis	adenosine nucleotides de novo biosynthesis	adenosine nucleotides de novo biosynthesis	adenosine nucleotides de novo biosynthesis
LF82_1774	purB	adenylosuccinate lyase	1370	1223	1292	-0.08	0.773346	Biosynthesis	Nucleosides and Nucleotides Biosynthesis	Purine Nucleotide Biosynthesis	Purine Nucleotides De Novo Biosynthesis	adenosine nucleotides de novo biosynthesis	adenosine nucleotides de novo biosynthesis	adenosine nucleotides de novo biosynthesis
LF82_1775	purC	Phosphoribosylaminoimidazole-succinocarboxamide	713	867	652	0.411	0.0685321	Biosynthesis	Nucleosides and Nucleotides Biosynthesis	Purine Nucleotide Biosynthesis	Purine Nucleotides De Novo Biosynthesis	Purine Riboucleotides De Novo Biosynthesis	inosine-5'-phosphate biosynthesis II	inosine-5'-phosphate biosynthesis II
LF82_1776	purD	Phosphoribosylamine--glycine ligase	1289	425	215	0.979	0.000213281	Biosynthesis	Nucleosides and Nucleotides Biosynthesis	Purine Nucleotide Biosynthesis	5-Aminoimidazole Ribonucleotide Biosynthesis	5-aminoimidazole ribonucleotide biosynthesis I	5-aminoimidazole ribonucleotide biosynthesis I	5-aminoimidazole ribonucleotide biosynthesis I
LF82_1778	purF	Amidophosphoribosyltransferase	1517	657	626	0.069	0.785659	Biosynthesis	Nucleosides and Nucleotides Biosynthesis	Purine Nucleotide Biosynthesis	5-Aminoimidazole Ribonucleotide Biosynthesis	5-aminoimidazole ribonucleotide biosynthesis I	5-aminoimidazole ribonucleotide biosynthesis I	5-aminoimidazole ribonucleotide biosynthesis I
LF82_1779	purH	bifunctional purine biosynthesis protein purH	1589	735	284	1.375	6.20905e-11	Biosynthesis	Nucleosides and Nucleotides Biosynthesis	Purine Nucleotide Biosynthesis	Purine Nucleotides De Novo Biosynthesis	Purine Riboucleotides De Novo Biosynthesis	inosine-5'-phosphate biosynthesis II	inosine-5'-phosphate biosynthesis II
LF82_1780	purK	Phosphoribosylaminoimidazole carboxylase ATPase subunit	1067	201	98	1.043	0.000266685	Biosynthesis	Nucleosides and Nucleotides Biosynthesis	Purine Nucleotide Biosynthesis	Purine Nucleotides De Novo Biosynthesis	Purine Riboucleotides De Novo Biosynthesis	inosine-5'-phosphate biosynthesis II	inosine-5'-phosphate biosynthesis II
LF82_1781	purL	Phosphoribosylformylglycinamidine synthase	3887	1828	676	1.436	1.60777e-09	Biosynthesis	Nucleosides and Nucleotides Biosynthesis	Purine Nucleotide Biosynthesis	5-Aminoimidazole Ribonucleotide Biosynthesis	5-aminoimidazole ribonucleotide biosynthesis I	5-aminoimidazole ribonucleotide biosynthesis I	5-aminoimidazole ribonucleotide biosynthesis I
LF82_1782	purM	Phosphoribosylformylglycinamidine cyclo-ligase	1037	1041	327	1.671	9.7835e-15	Biosynthesis	Nucleosides and Nucleotides Biosynthesis	Purine Nucleotide Biosynthesis	5-Aminoimidazole Ribonucleotide Biosynthesis	5-aminoimidazole ribonucleotide biosynthesis I	5-aminoimidazole ribonucleotide biosynthesis I	5-aminoimidazole ribonucleotide biosynthesis I
LF82_1783	purN	Phosphoribosylglycinamide formyltransferase	638	424	353	0.267	0.245358	Biosynthesis	Nucleosides and Nucleotides Biosynthesis	Purine Nucleotide Biosynthesis	5-Aminoimidazole Ribonucleotide Biosynthesis	5-aminoimidazole ribonucleotide biosynthesis I	5-aminoimidazole ribonucleotide biosynthesis I	5-aminoimidazole ribonucleotide biosynthesis I
LF82_1785	purT	Phosphoribosylglycinamide formyltransferase 2	1178	644	229	1.489	4.80482e-12	Biosynthesis	Nucleosides and Nucleotides Biosynthesis	Purine Nucleotide Biosynthesis	5-Aminoimidazole Ribonucleotide Biosynthesis	5-aminoimidazole ribonucleotide biosynthesis II	5-aminoimidazole ribonucleotide biosynthesis II	5-aminoimidazole ribonucleotide biosynthesis II
LF82_1786	purU	Formyltetrahydrofolate deformylase	842	1486	2698	-0.86	0.000804196	Biosynthesis	Cofactors, Prosthetic Groups, Electron Carriers Biosynthesis	Vitamins Biosynthesis	Folate Biosynthesis	folate transformations I	folate transformations I	folate transformations I
LF82_1789	pykA	Pyruvate kinase II	1442	1163	1360	-0.227	0.379839	Biosynthesis	Secondary Metabolites Biosynthesis	Alcohols Biosynthesis	glycerol degradation to butanol	glycerol degradation to butanol	glycerol degradation to butanol	glycerol degradation to butanol
LF82_1790	pykF	Pyruvate kinase I	1412	2019	5004	-1.31	7.77221e-07	Biosynthesis	Secondary Metabolites Biosynthesis	Alcohols Biosynthesis	glycerol degradation to butanol	glycerol degradation to butanol	glycerol degradation to butanol	glycerol degradation to butanol
LF82_1791	pyrB	Aspartate carbamoyltransferase catalytic chain	935	576	319	0.851	0.0003269	Biosynthesis	Nucleosides and Nucleotides Biosynthesis	Pyrimidine Nucleotide Biosynthesis	Pyrimidine Nucleotides De Novo Biosynthesis	Pyrimidine Ribonucleotides De Novo Biosynthesis	superpathway of pyrimidine ribonucleotides de novo biosynthesis	superpathway of pyrimidine ribonucleotides de novo biosynthesis
LF82_1792	pyrC	Dihydroorotase	1046	506	667	-0.4	0.0774468	Biosynthesis	Nucleosides and Nucleotides Biosynthesis	Pyrimidine Nucleotide Biosynthesis	Pyrimidine Nucleotides De Novo Biosynthesis	Pyrimidine Ribonucleotides De Novo Biosynthesis	superpathway of pyrimidine ribonucleotides de novo biosynthesis	superpathway of pyrimidine ribonucleotides de novo biosynthesis
LF82_1793	pyrD	Dihydroorotate dehydrogenase	1010	1321	1541	-0.224	0.475984	Biosynthesis	Nucleosides and Nucleotides Biosynthesis	Pyrimidine Nucleotide Biosynthesis	Pyrimidine Nucleotides De Novo Biosynthesis	Pyrimidine Ribonucleotides De Novo Biosynthesis	superpathway of pyrimidine ribonucleotides de novo biosynthesis	superpathway of pyrimidine ribonucleotides de novo biosynthesis
LF82_1794	pyrE	Orotate phosphoribosyltransferase	641	511	435	0.229	0.317014	Biosynthesis	Nucleosides and Nucleotides Biosynthesis	Pyrimidine Nucleotide Biosynthesis	Pyrimidine Nucleotides De Novo Biosynthesis	Pyrimidine Ribonucleotides De Novo Biosynthesis	superpathway of pyrimidine ribonucleotides de novo biosynthesis	superpathway of pyrimidine ribonucleotides de novo biosynthesis
LF82_1795	pyrF	Orotidine 5'-phosphate decarboxylase	737	651	1169	-0.844	0.000204771	Biosynthesis	Nucleosides and Nucleotides Biosynthesis	Pyrimidine Nucleotide Biosynthesis	Pyrimidine Nucleotides De Novo Biosynthesis	Pyrimidine Ribonucleotides De Novo Biosynthesis	superpathway of pyrimidine ribonucleotides de novo biosynthesis	superpathway of pyrimidine ribonucleotides de novo biosynthesis
LF82_1796	pyrG	CTP synthase	1637	5447	15901	-1.546	4.17853e-06	Biosynthesis	Nucleosides and Nucleotides Biosynthesis	Pyrimidine Nucleotide Biosynthesis	Pyrimidine Nucleotides De Novo Biosynthesis	Pyrimidine Ribonucleotides De Novo Biosynthesis	superpathway of pyrimidine ribonucleotides de novo biosynthesis	superpathway of pyrimidine ribonucleotides de novo biosynthesis
LF82_1797	pyrH	Uridylate kinase	725	1670	3800	-1.187	7.35706e-05	Biosynthesis	Nucleosides and Nucleotides Biosynthesis	Pyrimidine Nucleotide Biosynthesis	purine and pyrimidine metabolism	purine and pyrimidine metabolism	purine and pyrimidine metabolism	purine and pyrimidine metabolism
LF82_1798	pyri	Aspartate carbamoyltransferase regulatory chain	461	321	282	0.192	0.491205	Biosynthesis	Nucleosides and Nucleotides Biosynthesis	Pyrimidine Nucleotide Biosynthesis	Pyrimidine Nucleotides De Novo Biosynthesis	Pyrimidine Ribonucleotides De Novo Biosynthesis	superpathway of pyrimidine ribonucleotides de novo biosynthesis	superpathway of pyrimidine ribonucleotides de novo biosynthesis
LF82_1804	queA	S-adenosylmethionine:tRNA ribosyltransferase-isomerase	1070	1501	2670	-0.832	0.00711123	Biosynthesis	Nucleosides and Nucleotides Biosynthesis	Nucleic Acid Processing	queuosine biosynthesis	queuosine biosynthesis	queuosine biosynthesis	queuosine biosynthesis
LF82_1806	queF	NadPH-dependent 7-cyano-7-deazaguanine reductase	848	1356	1983	-0.548	0.0289749	Biosynthesis	Nucleosides and Nucleotides Biosynthesis	Nucleic Acid Processing	queuosine biosynthesis	queuosine biosynthesis	queuosine biosynthesis	queuosine biosynthesis
LF82_1814	rbn	ribonuclease Z	917	655	757	-0.21	0.344557	Biosynthesis	Nucleosides and Nucleotides Biosynthesis	Nucleic Acid Processing	tRNA processing	tRNA processing	tRNA processing	tRNA processing
LF82_1845	relA	GTP pyrophosphokinase	2234	2151	2312	-0.104	0.723982	Biosynthesis	Metabolic Regulators Biosynthesis	ppGpp biosynthesis	ppGpp biosynthesis	ppGpp biosynthesis	ppGpp biosynthesis	ppGpp biosynthesis
LF82_1847	rfac	Lipopolysaccharide heptosyltransferase 1	980	1642	2380	-0.535	0.0614157	Biosynthesis	Fatty Acids and Lipids Biosynthesis	Lipid A-core biosynthesis	Lipid A-core biosynthesis	Lipid A-core biosynthesis	Lipid A-core biosynthesis	Lipid A-core biosynthesis
LF82_1848	rfad	adP-L-glycero-D-manno-heptose-6-epimerase	932	1514	2111	-0.48	0.0640678	Biosynthesis	Carbohydrates Biosynthesis	Sugars Biosynthesis	Sugar Nucleotides Biosynthesis	ADP-sugar Biosynthesis	ADP-L-glycero-beta-D-manno-heptose biosynthesis	ADP-L-glycero-beta-D-manno-heptose biosynthesis
LF82_1849	rfae	bifunctional protein hldE	1433	963	633	0.607	0.0069689	Biosynthesis	Carbohydrates Biosynthesis	Sugars Biosynthesis	Sugar Nucleotides Biosynthesis	ADP-sugar Biosynthesis	ADP-L-glycero-beta-D-manno-heptose biosynthesis	ADP-L-glycero-beta-D-manno-heptose biosynthesis
LF82_1850	rfaF	adP-heptose--LPS heptosyltransferase 2	1046	705	931	-0.403	0.0752945	Biosynthesis	Fatty Acids and Lipids Biosynthesis	Lipid A-core biosynthesis	Lipid A-core biosynthesis	Lipid A-core biosynthesis	Lipid A-core biosynthesis	Lipid A-core biosynthesis
LF82_1851	rfaG	Lipopolysaccharide core biosynthesis protein rfaG	1124	877	1868	-1.092	3.34373e-06	Biosynthesis	Fatty Acids and Lipids Biosynthesis	Lipid A-core biosynthesis	Lipid A-core biosynthesis	Lipid A-core biosynthesis	Lipid A-core biosynthesis	Lipid A-core biosynthesis
LF82_1853	rfaP	Lipopolysaccharide core biosynthesis protein rfaP	797	1619	4062	-1.328	7.49876e-06	Biosynthesis	Fatty Acids and Lipids Biosynthesis	Lipid A-core biosynthesis	Lipid A-core biosynthesis	Lipid A-core biosynthesis	Lipid A-core biosynthesis	Lipid A-core biosynthesis
LF82_1854	rfaQ	Lipopolysaccharide core biosynthesis glycosyltransferase rfa	1058	1691	2581	-0.611	0.017155	Biosynthesis	Fatty Acids and Lipids Biosynthesis	Lipid A-core biosynthesis	Lipid A-core biosynthesis	Lipid A-core biosynthesis	Lipid A-core biosynthesis	Lipid A-core biosynthesis
LF82_1855	rfe	Undecaprenyl-phosphate alpha-N-acetylglucosaminyl	1103	2536	3728	-0.556	0.0572511	Biosynthesis	Cell Structures Biosynthesis	enterobacterial common antigen biosynthesis	enterobacterial common antigen biosynthesis	enterobacterial common antigen biosynthesis	enterobacterial common antigen biosynthesis	enterobacterial common antigen biosynthesis
LF82_1856	rffA	Lipopolysaccharide biosynthesis protein rffA	1130	494	307	0.685	0.00186016	Biosynthesis	Cell Structures Biosynthesis	enterobacterial common antigen biosynthesis	enterobacterial common antigen biosynthesis	enterobacterial common antigen biosynthesis	enterobacterial common antigen biosynthesis	enterobacterial common antigen biosynthesis
LF82_1857	rffC	Lipopolysaccharide biosynthesis protein rffC	674	165	117	0.498	0.113758	Biosynthesis	Cell Structures Biosynthesis	enterobacterial common antigen biosynthesis	enterobacterial common antigen biosynthesis	enterobacterial common antigen biosynthesis	enterobacterial common antigen biosynthesis	enterobacterial common antigen biosynthesis
LF82_1858	rffD	UDP-N-acetyl-D-mannosamine dehydrogenase	1262	987	976	0.014	0.960504	Biosynthesis	Cell Structures Biosynthesis	enterobacterial common antigen biosynthesis	enterobacterial common antigen biosynthesis	enterobacterial common antigen biosynthesis	enterobacterial common antigen biosynthesis	enterobacterial common antigen biosynthesis
LF82_1859	rffE	UDP-N-acetylglucosamine 2-epimerase	1130	1504	2199	-0.548	0.0517589	Biosynthesis	Cell Structures Biosynthesis	enterobacterial common antigen biosynthesis	enterobacterial common antigen biosynthesis	enterobacterial common antigen biosynthesis	enterobacterial common antigen biosynthesis	enterobacterial common antigen biosynthesis
LF82_1860	rffG	dTDP-glucose 4,6-dehydratase	1067	779	780	-0.001	0.996374	Biosynthesis	Cell Structures Biosynthesis	enterobacterial common antigen biosynthesis	enterobacterial common antigen biosynthesis	enterobacterial common antigen biosynthesis	enterobacterial common antigen biosynthesis	enterobacterial common antigen biosynthesis
LF82_1861	rffH	glucose-1-phosphate thymidylyltransferase 2	881	621	587	0.081	0.731982	Biosynthesis	Cell Structures Biosynthesis	enterobacterial common antigen biosynthesis	enterobacterial common antigen biosynthesis	enterobacterial common antigen biosynthesis	enterobacterial common antigen biosynthesis	enterobacterial common antigen biosynthesis
LF82_1862	rffM	UDP-N-acetyl-D-mannosaminuronic acid	740	864	1004	-0.217	0.379161	Biosynthesis	Cell Structures Biosynthesis	enterobacterial common antigen biosynthesis	enterobacterial common antigen biosynthesis	enterobacterial common antigen biosynthesis	enterobacterial common antigen biosynthesis	enterobacterial common antigen biosynthesis
LF82_1863	rffT	4-alpha-L-fucosyltransferase	1079	725	648	0.161	0.521327	Biosynthesis	Cell Structures Biosynthesis	enterobacterial common antigen biosynthesis	enterobacterial common antigen biosynthesis	enterobacterial common antigen biosynthesis	enterobacterial common antigen biosynthesis	enterobacterial common antigen biosynthesis
LF82_1864	rhaA	L-rhamnose isomerase	1259	376	39	3.273	2.27865e-24	Degradation/Utilization/Assimilation	Carbohydrates Degradation	Sugars Degradation	L-rhamnose Degradation	L-rhamnose degradation I	L-rhamnose degradation I	L-rhamnose degradation I
LF82_1865	rhaB	Rhamnulokinase	1469	452	65	2.803	3.56403e-19	Degradation/Utilization/Assimilation	Carbohydrates Degradation	Sugars Degradation	L-rhamnose Degradation	L-rhamnose degradation I	L-rhamnose degradation I	L-rhamnose degradation I
LF82_1866	rhad	Rhamnulose-1-phosphate aldolase	824	554	303	0.871	0.00334148	Degradation/Utilization/Assimilation	Carbohydrates Degradation	Sugars Degradation	L-rhamnose Degradation	L-rhamnose degradation I	L-rhamnose degradation I	L-rhamnose degradation I
LF82_1878	ribB	3,4-dihydroxy-2-butanone 4-phosphate synthase	653	3080	11322	-1.878	3.23725e-07	Biosynthesis	Cofactors, Prosthetic Groups, Electron Carriers Biosynthesis	Vitamins Biosynthesis	Flavin Biosynthesis	flavin biosynthesis I	flavin biosynthesis I	flavin biosynthesis I
LF82_1879	ribC	riboflavin synthase alpha chain	641	1846	3147	-0.77	0.00783046	Biosynthesis	Cofactors, Prosthetic Groups, Electron Carriers Biosynthesis	Vitamins Biosynthesis	Flavin Biosynthesis	flavin biosynthesis I	flavin biosynthesis I	flavin biosynthesis I
LF82_1880	ribD	riboflavin biosynthesis protein ribD	1103	1379	2723	-0.982	0.000428556	Biosynthesis	Cofactors, Prosthetic Groups, Electron Carriers Biosynthesis	Vitamins Biosynthesis	Flavin Biosynthesis	flavin biosynthesis I	flavin biosynthesis I	flavin biosynthesis I
LF82_1881	ribE	6,7-dimethyl-8-ribityllumazine synthase	470	1720	2962	-0.785	0.00899739	Biosynthesis	Cofactors, Prosthetic Groups, Electron Carriers Biosynthesis	Vitamins Biosynthesis	Flavin Biosynthesis	flavin biosynthesis I	flavin biosynthesis I	flavin biosynthesis I
LF82_1882	ribF	riboflavin biosynthesis protein ribF	941	3539	5329	-0.591	0.0819363	Biosynthesis	Cofactors, Prosthetic Groups, Electron Carriers Biosynthesis	Vitamins Biosynthesis	Flavin Biosynthesis	flavin biosynthesis I	flavin biosynthesis I	flavin biosynthesis I
LF82_1884	rihB	Pyrimidine-specific ribonucleoside hydrolase rihB	941	333	108	1.625	4.2824e-08	Biosynthesis	Nucleosides and Nucleotides Biosynthesis	Pyrimidine Nucleotide Biosynthesis	purine and pyrimidine metabolism	purine and pyrimidine metabolism	purine and pyrimidine metabolism	purine and pyrimidine metabolism
LF82_1885	rihC	Nonspecific ribonucleoside hydrolase rihC	914	483	284	0.766	0.000500035	Biosynthesis	Nucleosides and Nucleotides Biosynthesis	Purine Nucleotide Biosynthesis	Purine Nucleotide Salvage	Adenine and Adenosine Salvage	adenine and adenosine salvage II	adenine and adenosine salvage II
LF82_1908	rnd	ribonuclease D	1115	1648	3678	-1.159	5.89609e-05	Biosynthesis	Nucleosides and Nucleotides Biosynthesis	Nucleic Acid Processing	tRNA processing	tRNA processing	tRNA processing	tRNA processing
LF82_1909	rne	ribonuclease E	3185	7529	14519	-0.947	0.00433826	Biosynthesis	Nucleosides and Nucleotides Biosynthesis	Nucleic Acid Processing	tRNA processing	tRNA processing	tRNA processing	tRNA processing
LF82_1910	rng	ribonuclease G	1469	1971	3123	-0.664	0.017397	Biosynthesis	Nucleosides and Nucleotides Biosynthesis	Nucleic Acid Processing	tRNA processing	tRNA processing	tRNA processing	tRNA processing
LF82_1914	rnpA	ribonuclease P protein component	359	891	2526	-1.504	4.15028e-07	Biosynthesis	Nucleosides and Nucleotides Biosynthesis	Nucleic Acid Processing	tRNA processing	tRNA processing	tRNA processing	tRNA processing
LF82_1917	rnt	ribonuclease T	647	535	735	-0.458	0.0761065	Biosynthesis	Nucleosides and Nucleotides Biosynthesis	Nucleic Acid Processing	tRNA processing	tRNA processing	tRNA processing	tRNA processing
LF82_1920	rpe	ribulose-phosphate 3-epimerase	677	367	490	-0.42	0.0610192	Generation of Precursor Metabolites and Energy	Pentose Phosphate Pathways	pentose phosphate pathway	pentose phosphate pathway	pentose phosphate pathway	pentose phosphate pathway	pentose phosphate pathway
LF82_1921	rph	ribonuclease PH	716	979	2225	-1.185	0.000117564	Biosynthesis	Nucleosides and Nucleotides Biosynthesis	Nucleic Acid Processing	tRNA processing	tRNA processing	tRNA processing	tRNA processing
LF82_1922	rpiA	ribose-5-phosphate isomerase A	659	1541	1389	0.15	0.595759	Generation of Precursor Metabolites and Energy	Pentose Phosphate Pathways	pentose phosphate pathway	pentose phosphate pathway	pentose phosphate pathway	pentose phosphate pathway	pentose phosphate pathway
LF82_1923	rpiB	ribose-5-phosphate isomerase B	449	154	90	0.787	0.0152082	Degradation/Utilization/Assimilation	Carbohydrates Degradation	Sugars Degradation	D-allose degradation	D-allose degradation	D-allose degradation	D-allose degradation
LF82_2050	rutB	isochorismatase family protein rutB	692	137	14	3.349	1.16578e-16	Biosynthesis	Aromatic Compounds Biosynthesis	2,3-dihydroxybenzoate biosynthesis	2,3-dihydroxybenzoate biosynthesis	2,3-dihydroxybenzoate biosynthesis	2,3-dihydroxybenzoate biosynthesis	2,3-dihydroxybenzoate biosynthesis
LF82_2053	rutE	NadH dehydrogenase/Nad(P)H nitroreductase rutE	590	147	36	2.015	6.4059e-08	Generation of Precursor Metabolites and Energy	Respiration	Aerobic Respiration	aerobic respiration	aerobic respiration	aerobic respiration	aerobic respiration
LF82_2054	rutF	flavin reductase rutF	494	73	26	1.496	2.6362e-05	Degradation/Utilization/Assimilation	Inorganic Nutrients Metabolism	Sulfur Compounds Metabolism	two-component alkanesulfonate monooxygenase	two-component alkanesulfonate monooxygenase	two-component alkanesulfonate monooxygenase	two-component alkanesulfonate monooxygenase
LF82_2094	sdaA	L-serine dehydratase 1	1364	4427	15805	-1.836	3.3041e-07	Biosynthesis	Amino Acids Biosynthesis	Individual Amino Acids Biosynthesis	Isoleucine Biosynthesis	isoleucine biosynthesis I	isoleucine biosynthesis I	isoleucine biosynthesis I
LF82_2095	sdaB	L-serine dehydratase 2	1367	998	2140	-1.1	1.30095e-05	Biosynthesis	Amino Acids Biosynthesis	Individual Amino Acids Biosynthesis	Isoleucine Biosynthesis	isoleucine biosynthesis I	isoleucine biosynthesis I	isoleucine biosynthesis I
LF82_2097	sdhA	Succinate dehydrogenase flavoprotein subunit	1766	8036	14377	-0.839	0.011233	Generation of Precursor Metabolites and Energy	Respiration	Aerobic Respiration	aerobic respiration	aerobic respiration	aerobic respiration	aerobic respiration
LF82_2098	sdhB	Succinate dehydrogenase iron-sulfur subunit	716	4221	6984	-0.726	0.0252102	Generation of Precursor Metabolites and Energy	Respiration	Aerobic Respiration	aerobic respiration	aerobic respiration	aerobic respiration	aerobic respiration
LF82_2099	sdhC	Succinate dehydrogenase cytochrome b556 subunit	389	4494	8916	-0.988	0.00194602	Generation of Precursor Metabolites and Energy	Respiration	Aerobic Respiration	aerobic respiration	aerobic respiration	aerobic respiration	aerobic respiration
LF82_2110	selA	L-seryl-tRNA(Sec) selenium transferase	1391	799	714	0.162	0.499776	Biosynthesis	Amino Acids Biosynthesis	Individual Amino Acids Biosynthesis	Selenocysteine Biosynthesis	selenocysteine biosynthesis I	selenocysteine biosynthesis I	selenocysteine biosynthesis I
LF82_2113	selD	selenophosphate synthase	1043	1021	1011	0.013	0.964298	Biosynthesis	Amino Acids Biosynthesis	Individual Amino Acids Biosynthesis	Selenocysteine Biosynthesis	selenocysteine biosynthesis I	selenocysteine biosynthesis I	selenocysteine biosynthesis I
LF82_2115	serA	D-3-phosphoglycerate dehydrogenase	1232	1107	1125	-0.024	0.932675	Biosynthesis	Amino Acids Biosynthesis	Individual Amino Acids Biosynthesis	Serine Biosynthesis	serine biosynthesis	serine biosynthesis	serine biosynthesis
LF82_2116	serB	Phosphoserine phosphatase	968	741	1213	-0.713	0.00425536	Biosynthesis	Amino Acids Biosynthesis	Individual Amino Acids Biosynthesis	Serine Biosynthesis	serine biosynthesis	serine biosynthesis	serine biosynthesis
LF82_2117	serC	Phosphoserine aminotransferase	1088	1182	1473	-0.317	0.201385	Biosynthesis	Cofactors, Prosthetic Groups, Electron Carriers Biosynthesis	Vitamins Biosynthesis	Vitamin B6 Biosynthesis	pyridoxal 5'-phosphate biosynthesis I	pyridoxal 5'-phosphate biosynthesis I	pyridoxal 5'-phosphate biosynthesis I
LF82_2118	serS	Seryl-tRNA synthetase, also charges selenocysteinyl-tRNA with serine	1292	9821	13514	-0.461	0.184943	Biosynthesis	Amino Acids Biosynthesis	Individual Amino Acids Biosynthesis	Selenocysteine Biosynthesis	selenocysteine biosynthesis I	selenocysteine biosynthesis I	selenocysteine biosynthesis I
LF82_2127	sgbE	L-ribulose-5-phosphate 4-epimerase sgbE	695	302	71	2.083	1.3004e-11	Degradation/Utilization/Assimilation	Carbohydrates Degradation	Sugars Degradation	L-arabinose Degradation	L-arabinose degradation I	L-arabinose degradation I	L-arabinose degradation I
LF82_2128	sgbH	3-keto-L-gulonate-6-phosphate decarboxylase sgbH	662	85	8	3.478	6.87099e-16	Degradation/Utilization/Assimilation	Carboxylates Degradation	L-Ascorbate Degradation	L-ascorbate degradation I	L-ascorbate degradation I	L-ascorbate degradation I	L-ascorbate degradation I
LF82_2129	sgbU	L-ribulose-5-phosphate 3-epimerase sgbU	860	371	74	2.333	1.99965e-13	Degradation/Utilization/Assimilation	Carboxylates Degradation	L-Ascorbate Degradation	L-ascorbate degradation I	L-ascorbate degradation I	L-ascorbate degradation I	L-ascorbate degradation I
LF82_2147	sodA	Superoxide dismutase [Mn]	620	9665	18262	-0.918	0.00312316	Detoxification	superoxide radicals degradation	superoxide radicals degradation	superoxide radicals degradation	superoxide radicals degradation	superoxide radicals degradation	superoxide radicals degradation
LF82_2148	sodB	Superoxide dismutase [Fe]	581	3049	4777	-0.648	0.0233171	Detoxification	superoxide radicals degradation	superoxide radicals degradation	superoxide radicals degradation	superoxide radicals degradation	superoxide radicals degradation	superoxide radicals degradation
LF82_2149	sodC	Superoxide dismutase [Cu-Zn]	521	258	230	0.172	0.545188	Detoxification	superoxide radicals degradation	superoxide radicals degradation	superoxide radicals degradation	superoxide radicals degradation	superoxide radicals degradation	superoxide radicals degradation
LF82_2157	speA	biosynthetic arginine decarboxylase	1976	2431	3619	-0.574	0.0387523	Degradation/Utilization/Assimilation	Amino Acids Degradation	Arginine Degradation	arginine degradation III	arginine degradation III	arginine degradation III	arginine degradation III
LF82_2158	speB	Agmatinase	920	872	1717	-0.978	2.813e-05	Degradation/Utilization/Assimilation	Amino Acids Degradation	Arginine Degradation	arginine degradation III	arginine degradation III	arginine degradation III	arginine degradation III
LF82_2160	speD	S-adenosylmethionine decarboxylase proenzyme	794	3784	6562	-0.794	0.0106598	Biosynthesis	Amines and Polyamines Biosynthesis	Spermidine Biosynthesis	spermidine biosynthesis I	spermidine biosynthesis I	spermidine biosynthesis I	spermidine biosynthesis I
LF82_2161	speE	Spermidine synthase	866	3542	6494	-0.875	0.00486668	Biosynthesis	Amines and Polyamines Biosynthesis	Spermidine Biosynthesis	spermidine biosynthesis I	spermidine biosynthesis I	spermidine biosynthesis I	spermidine biosynthesis I
LF82_2162	speF	Ornithine decarboxylase, inducible	2198	895	782	0.195	0.418031	Biosynthesis	Amines and Polyamines Biosynthesis	Putrescine Biosynthesis	putrescine biosynthesis III	putrescine biosynthesis III	putrescine biosynthesis III	putrescine biosynthesis III
LF82_2165	spoT	Guanosine-3',5'-bis(diphosphate) 3'-pyrophosphohydrolase	2108	2968	5431	-0.872	0.00357401	Biosynthesis	Metabolic Regulators Biosynthesis	ppGpp biosynthesis	ppGpp biosynthesis	ppGpp biosynthesis	ppGpp biosynthesis	ppGpp biosynthesis
LF82_2172	srlD	Sorbitol-6-phosphate 2-dehydrogenase	779	246	168	0.554	0.0805472	Degradation/Utilization/Assimilation	Secondary Metabolites Degradation	Sugar Derivatives Degradation	Sugar Alcohols Degradation	sorbitol degradation II	sorbitol degradation II	sorbitol degradation II
LF82_2191	ssuD	alkanesulfonate monooxygenase	1145	370	57	2.714	8.2902e-18	Degradation/Utilization/Assimilation	Inorganic Nutrients Metabolism	Sulfur Compounds Metabolism	methanesulfonate degradation	methanesulfonate degradation	methanesulfonate degradation	methanesulfonate degradation
LF82_2192	ssuE	FMN reductase	575	238	119	1.002	0.00154341	Degradation/Utilization/Assimilation	Inorganic Nutrients Metabolism	Sulfur Compounds Metabolism	two-component alkanesulfonate monooxygenase	two-component alkanesulfonate monooxygenase	two-component alkanesulfonate monooxygenase	two-component alkanesulfonate monooxygenase
LF82_2195	sucA	2-oxoglutarate dehydrogenase E1 component	2801	18453	38038	-1.044	0.00192165	Generation of Precursor Metabolites and Energy	Respiration	2-oxoglutarate decarboxylation to succinyl-CoA	2-oxoglutarate decarboxylation to succinyl-CoA	2-oxoglutarate decarboxylation to succinyl-CoA	2-oxoglutarate decarboxylation to succinyl-CoA	2-oxoglutarate decarboxylation to succinyl-CoA
LF82_2196	sucB	Dihydrolipoyllysine-residue succinyltransferase component	1217	9625	19122	-0.99	0.00578029	Generation of Precursor Metabolites and Energy	Respiration	2-oxoglutarate decarboxylation to succinyl-CoA	2-oxoglutarate decarboxylation to succinyl-CoA	2-oxoglutarate decarboxylation to succinyl-CoA	2-oxoglutarate decarboxylation to succinyl-CoA	2-oxoglutarate decarboxylation to succinyl-CoA
LF82_2197	sucC	Succinyl-CoA synthetase beta chain	1166	7109	12688	-0.836	0.0184044	Generation of Precursor Metabolites and Energy	TCA cycle	superpathway of glyoxylate bypass and TCA	superpathway of glyoxylate bypass and TCA	superpathway of glyoxylate bypass and TCA	superpathway of glyoxylate bypass and TCA	superpathway of glyoxylate bypass and TCA
LF82_2198	sucD	Succinyl-CoA ligase [adP-forming] subunit alpha	869	9683	12034	-0.314	0.392397	Degradation/Utilization/Assimilation	C1 Compounds Utilization and Assimilation	Formaldehyde Assimilation	formaldehyde assimilation I	formaldehyde assimilation I	formaldehyde assimilation I	formaldehyde assimilation I
LF82_2207	suhB	Inositol-1-monophosphatase	803	6106	12130	-0.99	0.0524087	Biosynthesis	Secondary Metabolites Biosynthesis	Sugar Derivatives Biosynthesis	Cyclitols Biosynthesis	myo-Inositol Biosynthesis	myo-inositol biosynthesis	myo-inositol biosynthesis
LF82_2215	talA	Transaldolase A	950	490	365	0.427	0.0662853	Generation of Precursor Metabolites and Energy	Pentose Phosphate Pathways	pentose phosphate pathway	pentose phosphate pathway	pentose phosphate pathway	pentose phosphate pathway	pentose phosphate pathway
LF82_2216	talB	Transaldolase B	953	7710	8061	-0.064	0.85141	Generation of Precursor Metabolites and Energy	Pentose Phosphate Pathways	pentose phosphate pathway	pentose phosphate pathway	pentose phosphate pathway	pentose phosphate pathway	pentose phosphate pathway
LF82_2228	tauD	alpha-ketoglutarate-dependent taurine dioxygenase	851	152	80	0.931	0.00661804	Degradation/Utilization/Assimilation	Inorganic Nutrients Metabolism	Sulfur Compounds Metabolism	Taurine Degradation	taurine degradation IV	taurine degradation IV	taurine degradation IV
LF82_2233	tdcD	Propionate kinase	1220	1394	957	0.542	0.259487	Degradation/Utilization/Assimilation	Amino Acids Degradation	Threonine Degradation	threonine degradation I	threonine degradation I	threonine degradation I	threonine degradation I
LF82_2234	tdcE	Keto-acid formate acetyltransferase	2294	1767	1374	0.362	0.323128	Degradation/Utilization/Assimilation	Amino Acids Degradation	Threonine Degradation	threonine degradation I	threonine degradation I	threonine degradation I	threonine degradation I
LF82_2236	tdcG	L-serine dehydratase tdcG	1364	1006	627	0.684	0.0354377	Biosynthesis	Amino Acids Biosynthesis	Individual Amino Acids Biosynthesis	Isoleucine Biosynthesis	isoleucine biosynthesis I	isoleucine biosynthesis I	isoleucine biosynthesis I
LF82_2238	tdh	L-threonine 3-dehydrogenase	1025	1460	1742	-0.255	0.333233	Degradation/Utilization/Assimilation	Amino Acids Degradation	Threonine Degradation	threonine degradation II	threonine degradation II	threonine degradation II	threonine degradation II
LF82_2239	tdk	Thymidine kinase	617	400	515	-0.365	0.104483	Biosynthesis	Nucleosides and Nucleotides Biosynthesis	Pyrimidine Nucleotide Biosynthesis	purine and pyrimidine metabolism	purine and pyrimidine metabolism	purine and pyrimidine metabolism	purine and pyrimidine metabolism
LF82_2242	tesA	acyl-CoA thioesterase I	626	1368	1348	0.021	0.943573	Biosynthesis	Fatty Acids and Lipids Biosynthesis	acyl-CoA hydrolysis	acyl-CoA hydrolysis	acyl-CoA hydrolysis	acyl-CoA hydrolysis	acyl-CoA hydrolysis
LF82_2243	tesB	acyl-CoA thioesterase 2	860	504	377	0.418	0.0631591	Biosynthesis	Fatty Acids and Lipids Biosynthesis	acyl-CoA hydrolysis	acyl-CoA hydrolysis	acyl-CoA hydrolysis	acyl-CoA hydrolysis	acyl-CoA hydrolysis
LF82_2245	tgt	Queuine tRNA-ribosyltransferase	1127	17152	27885	-0.701	0.0536182	Biosynthesis	Nucleosides and Nucleotides Biosynthesis	Nucleic Acid Processing	queuosine biosynthesis	queuosine biosynthesis	queuosine biosynthesis	queuosine biosynthesis
LF82_2246	thiC	Thiamine biosynthesis protein thiC	1895	605	351	0.785	0.00134638	Biosynthesis	Cofactors, Prosthetic Groups, Electron Carriers Biosynthesis	Vitamins Biosynthesis	Thiamin Biosynthesis	4-amino-2-methyl-5-diphosphomethylpyrimidine biosynthesis	4-amino-2-methyl-5-diphosphomethylpyrimidine biosynthesis	4-amino-2-methyl-5-diphosphomethylpyrimidine biosynthesis
LF82_2247	thiD	Phosphomethylpyrimidine kinase	800	170	275	-0.69	0.0139172	Biosynthesis	Cofactors, Prosthetic Groups, Electron Carriers Biosynthesis	Vitamins Biosynthesis	Thiamin Biosynthesis	4-amino-2-methyl-5-diphosphomethylpyrimidine biosynthesis	4-amino-2-methyl-5-diphosphomethylpyrimidine biosynthesis	4-amino-2-methyl-5-diphosphomethylpyrimidine biosynthesis
LF82_2248	thiE	Thiamine-phosphate pyrophosphorylase	635	145	24	2.607	6.68606e-14	Biosynthesis	Cofactors, Prosthetic Groups, Electron Carriers Biosynthesis	Vitamins Biosynthesis	Thiamin Biosynthesis	superpathway of thiamin diphosphate biosynthesis I	superpathway of thiamin diphosphate biosynthesis I	superpathway of thiamin diphosphate biosynthesis I
LF82_2251	thiH	Thiazole biosynthesis protein thiH	1133	630	166	1.924	1.45431e-12	Biosynthesis	Cofactors, Prosthetic Groups, Electron Carriers Biosynthesis	Vitamins Biosynthesis	Thiamin Biosynthesis	superpathway of thiamin diphosphate biosynthesis I	superpathway of thiamin diphosphate biosynthesis I	superpathway of thiamin diphosphate biosynthesis I
LF82_2253	thiK	Thiamine kinase	824	500	856	-0.777	0.00344787	Biosynthesis	Cofactors, Prosthetic Groups, Electron Carriers Biosynthesis	Vitamins Biosynthesis	Thiamin Biosynthesis	Thiamin Salvage	thiamin salvage I	thiamin salvage I
LF82_2254	thiL	Thiamine-monophosphate kinase	977	682	605	0.171	0.442346	Biosynthesis	Cofactors, Prosthetic Groups, Electron Carriers Biosynthesis	Vitamins Biosynthesis	Thiamin Biosynthesis	superpathway of thiamin diphosphate biosynthesis I	superpathway of thiamin diphosphate biosynthesis I	superpathway of thiamin diphosphate biosynthesis I
LF82_2255	thiM	hydroxyethylthiazole kinase	788	191	552	-1.53	2.03019e-11	Biosynthesis	Cofactors, Prosthetic Groups, Electron Carriers Biosynthesis	Vitamins Biosynthesis	Thiamin Biosynthesis	Thiamin Salvage	thiamin salvage II	thiamin salvage II
LF82_2259	thrA	bifunctional aspartokinase/homoserine dehydrogenase I	2462	1558	940	0.729	0.00669296	Biosynthesis	Amino Acids Biosynthesis	Individual Amino Acids Biosynthesis	Methionine Biosynthesis	homoserine and methionine biosynthesis	homoserine and methionine biosynthesis	homoserine and methionine biosynthesis
LF82_2260	thrB	Homoserine kinase	932	939	667	0.495	0.0352972	Biosynthesis	Amino Acids Biosynthesis	Individual Amino Acids Biosynthesis	Isoleucine Biosynthesis	isoleucine biosynthesis I	isoleucine biosynthesis I	isoleucine biosynthesis I
LF82_2261	thrC	Threonine synthase	1286	683	506	0.433	0.0545795	Biosynthesis	Amino Acids Biosynthesis	Individual Amino Acids Biosynthesis	Isoleucine Biosynthesis	isoleucine biosynthesis I	isoleucine biosynthesis I	isoleucine biosynthesis I
LF82_2262	thrS	Threonyl-tRNA synthetase	1928	36201	76133	-1.073	0.0036472	Biosynthesis	Aminoacyl-tRNA Charging	tRNA charging	tRNA charging	tRNA charging	tRNA charging	tRNA charging
LF82_2267	thyA	Thymidylate synthase	794	914	818	0.16	0.538066	Biosynthesis	Cofactors, Prosthetic Groups, Electron Carriers Biosynthesis	Vitamins Biosynthesis	Folate Biosynthesis	formylTHF biosynthesis I	formylTHF biosynthesis I	formylTHF biosynthesis I
LF82_2270	tktA	Transketolase 1	1991	2929	4453	-0.604	0.040872	Generation of Precursor Metabolites and Energy	Pentose Phosphate Pathways	pentose phosphate pathway	pentose phosphate pathway	pentose phosphate pathway	pentose phosphate pathway	pentose phosphate pathway
LF82_2271	tktB	Transketolase 2	2003	790	532	0.57	0.0218852	Generation of Precursor Metabolites and Energy	Pentose Phosphate Pathways	pentose phosphate pathway	pentose phosphate pathway	pentose phosphate pathway	pentose phosphate pathway	pentose phosphate pathway
LF82_2273	tmk	Thymidylate kinase	641	677	1207	-0.835	0.000591945	Biosynthesis	Nucleosides and Nucleotides Biosynthesis	Pyrimidine Nucleotide Biosynthesis	purine and pyrimidine metabolism	purine and pyrimidine metabolism	purine and pyrimidine metabolism	purine and pyrimidine metabolism
LF82_2274	tnaA	Tryptophanase	1430	2970	545	2.445	8.55542e-15	Degradation/Utilization/Assimilation	Amino Acids Degradation	Tryptophan Degradation	tryptophan degradation II	tryptophan degradation II	tryptophan degradation II	tryptophan degradation II
LF82_2284	torA	Trimethylamine-N-oxide reductase 1	2546	645	222	1.54	2.31818e-08	Generation of Precursor Metabolites and Energy	Respiration	Anaerobic Respiration	formate to trimethylamine N-oxide electron transfer	formate to trimethylamine N-oxide electron transfer	formate to trimethylamine N-oxide electron transfer	formate to trimethylamine N-oxide electron transfer
LF82_2291	torZ	Trimethylamine-N-oxide reductase 2	2447	973	677	0.523	0.0521875	Generation of Precursor Metabolites and Energy	Respiration	Anaerobic Respiration	formate to trimethylamine N-oxide electron transfer	formate to trimethylamine N-oxide electron transfer	formate to trimethylamine N-oxide electron transfer	formate to trimethylamine N-oxide electron transfer
LF82_2292	tpiA	Triosephosphate isomerase	767	4649	4399	0.08	0.809849	Biosynthesis	Carbohydrates Biosynthesis	Sugars Biosynthesis	Gluconeogenesis	gluconeogenesis I	gluconeogenesis I	gluconeogenesis I
LF82_2297	treA	Periplasmic trehalase	1697	779	433	0.849	0.000348565	Degradation/Utilization/Assimilation	Carbohydrates Degradation	Sugars Degradation	Trehalose Degradation	trehalose degradation II	trehalose degradation II	trehalose degradation II
LF82_2299	treC	Trehalose-6-phosphate hydrolase	1655	4316	5578	-0.37	0.336704	Degradation/Utilization/Assimilation	Carbohydrates Degradation	Sugars Degradation	Trehalose Degradation	trehalose degradation I	trehalose degradation I	trehalose degradation I
LF82_2300	treF	Cytoplasmic trehalase	1649	838	708	0.244	0.296499	Degradation/Utilization/Assimilation	Carbohydrates Degradation	Sugars Degradation	Trehalose Degradation	trehalose degradation II	trehalose degradation II	trehalose degradation II
LF82_2309	trpA	Tryptophan synthase alpha chain	806	391	171	1.191	3.45238e-06	Biosynthesis	Amino Acids Biosynthesis	Individual Amino Acids Biosynthesis	Tryptophan Biosynthesis	tryptophan biosynthesis	tryptophan biosynthesis	tryptophan biosynthesis
LF82_2310	trpB	Tryptophan synthase beta chain	1193	397	227	0.805	0.00304171	Biosynthesis	Amino Acids Biosynthesis	Individual Amino Acids Biosynthesis	Tryptophan Biosynthesis	tryptophan biosynthesis	tryptophan biosynthesis	tryptophan biosynthesis
LF82_2311	trpC	Tryptophan biosynthesis protein trpCF	1358	751	414	0.858	0.00127473	Biosynthesis	Amino Acids Biosynthesis	Individual Amino Acids Biosynthesis	Tryptophan Biosynthesis	tryptophan biosynthesis	tryptophan biosynthesis	tryptophan biosynthesis
LF82_2312	trpD	Anthranilate synthase component II	1595	711	480	0.566	0.00763481	Biosynthesis	Amino Acids Biosynthesis	Individual Amino Acids Biosynthesis	Tryptophan Biosynthesis	tryptophan biosynthesis	tryptophan biosynthesis	tryptophan biosynthesis
LF82_2313	trpE	Anthranilate synthase component 1	1562	658	325	1.021	9.64591e-05	Biosynthesis	Amino Acids Biosynthesis	Individual Amino Acids Biosynthesis	Tryptophan Biosynthesis	tryptophan biosynthesis	tryptophan biosynthesis	tryptophan biosynthesis
LF82_2316	trpS	Tryptophanyl-tRNA synthetase	1004	2553	2923	-0.195	0.502813	Biosynthesis	Aminoacyl-tRNA Charging	tRNA charging	tRNA charging	tRNA charging	tRNA charging	tRNA charging
LF82_2323	trxB	Thioredoxin reductase	965	2599	3610	-0.474	0.100535	Biosynthesis	Cofactors, Prosthetic Groups, Electron Carriers Biosynthesis	Reductants Biosynthesis	thioredoxin pathway	thioredoxin pathway	thioredoxin pathway	thioredoxin pathway
LF82_2338	tyrA	T-protein	1121	757	791	-0.064	0.795919	Degradation/Utilization/Assimilation	Amino Acids Degradation	Glycine Degradation	glycine cleavage	glycine cleavage	glycine cleavage	glycine cleavage
LF82_2342	tyrS	Tyrosyl-tRNA synthetase	1274	2904	6388	-1.137	0.000307861	Biosynthesis	Aminoacyl-tRNA Charging	tRNA charging	tRNA charging	tRNA charging	tRNA charging	tRNA charging
LF82_2346	ubiA	4-hydroxybenzoate octaprenyltransferase	872	780	789	-0.017	0.952298	Biosynthesis	Cofactors, Prosthetic Groups, Electron Carriers Biosynthesis	Quinol and Quinone Biosynthesis	Ubiquinol Biosynthesis	superpathway of ubiquinol-8 biosynthesis	superpathway of ubiquinol-8 biosynthesis	superpathway of ubiquinol-8 biosynthesis
LF82_2347	ubiB	ubiquinone biosynthesis protein ubiB	1640	2205	2526	-0.196	0.499385	Biosynthesis	Cofactors, Prosthetic Groups, Electron Carriers Biosynthesis	Quinol and Quinone Biosynthesis	Ubiquinol Biosynthesis	superpathway of ubiquinol-8 biosynthesis	superpathway of ubiquinol-8 biosynthesis	superpathway of ubiquinol-8 biosynthesis
LF82_2348	ubiC	chorismate--pyruvate lyase	497	757	1080	-0.514	0.025507	Biosynthesis	Aromatic Compounds Biosynthesis	4-Hydroxybenzoate Biosynthesis	4-hydroxybenzoate biosynthesis II	4-hydroxybenzoate biosynthesis II	4-hydroxybenzoate biosynthesis II	4-hydroxybenzoate biosynthesis II
LF82_2349	ubiD	3-octaprenyl-4-hydroxybenzoate carboxy-lyase	1493	3365	4858	-0.53	0.0854707	Biosynthesis	Cofactors, Prosthetic Groups, Electron Carriers Biosynthesis	Quinol and Quinone Biosynthesis	Ubiquinol Biosynthesis	superpathway of ubiquinol-8 biosynthesis	superpathway of ubiquinol-8 biosynthesis	superpathway of ubiquinol-8 biosynthesis
LF82_2350	ubiE	Ubiquinone/menaquinone biosynthesis methyltransferase	755	931	1364	-0.552	0.0207791	Biosynthesis	Cofactors, Prosthetic Groups, Electron Carriers Biosynthesis	Quinol and Quinone Biosynthesis	Menaquinol Biosynthesis	menaquinol-8 biosynthesis	menaquinol-8 biosynthesis	menaquinol-8 biosynthesis
LF82_2351	ubiF	2-octaprenyl-3-methyl-6-methoxy-1,4-benzoquinol	1175	542	419	0.375	0.129744	Biosynthesis	Cofactors, Prosthetic Groups, Electron Carriers Biosynthesis	Quinol and Quinone Biosynthesis	Ubiquinol Biosynthesis	superpathway of ubiquinol-8 biosynthesis	superpathway of ubiquinol-8 biosynthesis	superpathway of ubiquinol-8 biosynthesis
LF82_2352	ubiG	3-demethylubiquinone-9 3-methyltransferase	722	1808	3446	-0.931	0.00388461	Biosynthesis	Cofactors, Prosthetic Groups, Electron Carriers Biosynthesis	Quinol and Quinone Biosynthesis	Ubiquinol Biosynthesis	superpathway of ubiquinol-8 biosynthesis	superpathway of ubiquinol-8 biosynthesis	superpathway of ubiquinol-8 biosynthesis
LF82_2353	ubiH	2-octaprenyl-6-methoxyphenol hydroxylase	1178	313	331	-0.082	0.768185	Biosynthesis	Cofactors, Prosthetic Groups, Electron Carriers Biosynthesis	Quinol and Quinone Biosynthesis	Ubiquinol Biosynthesis	superpathway of ubiquinol-8 biosynthesis	superpathway of ubiquinol-8 biosynthesis	superpathway of ubiquinol-8 biosynthesis
LF82_2354	ubiX	3-octaprenyl-4-hydroxybenzoate carboxy-lyase	569	484	503	-0.055	0.82544	Biosynthesis	Cofactors, Prosthetic Groups, Electron Carriers Biosynthesis	Quinol and Quinone Biosynthesis	Ubiquinol Biosynthesis	superpathway of ubiquinol-8 biosynthesis	superpathway of ubiquinol-8 biosynthesis	superpathway of ubiquinol-8 biosynthesis
LF82_2356	udk	Uridine kinase	641	876	1248	-0.513	0.0819363	Biosynthesis	Nucleosides and Nucleotides Biosynthesis	Pyrimidine Nucleotide Biosynthesis	purine and pyrimidine metabolism	purine and pyrimidine metabolism	purine and pyrimidine metabolism	purine and pyrimidine metabolism
LF82_2357	udp	Uridine phosphorylase	764	1877	2877	-0.616	0.0851333	Degradation/Utilization/Assimilation	Nucleosides and Nucleotides Degradation	Pyrimidine Nucleotides Degradation	Pyrimidine Ribonucleosides Degradation	pyrimidine ribonucleosides degradation I	pyrimidine ribonucleosides degradation I	pyrimidine ribonucleosides degradation I
LF82_2358	ugd	UDP-glucose 6-dehydrogenase	1166	3030	4135	-0.449	0.129744	Biosynthesis	Carbohydrates Biosynthesis	colanic acid building blocks biosynthesis	colanic acid building blocks biosynthesis	colanic acid building blocks biosynthesis	colanic acid building blocks biosynthesis	colanic acid building blocks biosynthesis
LF82_2363	ugpQ	glycerophosphoryl diester phosphodiesterase	743	222	154	0.534	0.0411281	Degradation/Utilization/Assimilation	Alcohols Degradation	Glycerol Degradation	glycerol and glycerophosphodiester degradation	glycerol and glycerophosphodiester degradation	glycerol and glycerophosphodiester degradation	glycerol and glycerophosphodiester degradation
LF82_2368	uidA	Beta-glucuronidase	1811	546	407	0.425	0.0887046	Degradation/Utilization/Assimilation	Secondary Metabolites Degradation	Sugar Derivatives Degradation	Sugar Acids Degradation	D-Glucuronate Degradation	beta-D-glucuronide and D-glucuronate degradation	beta-D-glucuronide and D-glucuronate degradation
LF82_2375	ulad	3-keto-L-gulonate-6-phosphate decarboxylase ulad	650	228	41	2.494	5.52029e-12	Degradation/Utilization/Assimilation	Carboxylates Degradation	L-Ascorbate Degradation	L-ascorbate degradation I	L-ascorbate degradation I	L-ascorbate degradation I	L-ascorbate degradation I
LF82_2376	ulae	L-ribulose-5-phosphate 3-epimerase ulae	854	209	81	1.374	1.37022e-05	Degradation/Utilization/Assimilation	Carboxylates Degradation	L-Ascorbate Degradation	L-ascorbate degradation I	L-ascorbate degradation I	L-ascorbate degradation I	L-ascorbate degradation I
LF82_2377	ulaF	L-ribulose-5-phosphate 4-epimerase ulaF	686	302	156	0.958	0.000115166	Degradation/Utilization/Assimilation	Carbohydrates Degradation	Sugars Degradation	L-arabinose Degradation	L-arabinose degradation I	L-arabinose degradation I	L-arabinose degradation I
LF82_2378	ulaG	L-ascorbate-6-phosphate lactonase ulaG	1064	638	263	1.281	9.74822e-07	Degradation/Utilization/Assimilation	Carboxylates Degradation	L-Ascorbate Degradation	L-ascorbate degradation I	L-ascorbate degradation I	L-ascorbate degradation I	L-ascorbate degradation I
LF82_2383	upp	Uracil phosphoribosyltransferase	626	1663	1722	-0.051	0.877378	Biosynthesis	Nucleosides and Nucleotides Biosynthesis	Pyrimidine Nucleotide Biosynthesis	purine and pyrimidine metabolism	purine and pyrimidine metabolism	purine and pyrimidine metabolism	purine and pyrimidine metabolism
LF82_2400	uxaA	altronate hydrolase	1487	335	274	0.291	0.321609	Degradation/Utilization/Assimilation	Secondary Metabolites Degradation	Sugar Derivatives Degradation	Sugar Acids Degradation	D-Glucuronate Degradation	beta-D-glucuronide and D-glucuronate degradation	beta-D-glucuronide and D-glucuronate degradation
LF82_2401	uxaB	altronate oxidoreductase	1451	540	1407	-1.381	1.05586e-09	Degradation/Utilization/Assimilation	Secondary Metabolites Degradation	Sugar Derivatives Degradation	Sugar Acids Degradation	D-Galacturonate Degradation	D-galacturonate degradation I	D-galacturonate degradation I
LF82_2402	uxac	Uronate isomerase	1412	578	609	-0.076	0.788988	Degradation/Utilization/Assimilation	Secondary Metabolites Degradation	Sugar Derivatives Degradation	Sugar Acids Degradation	D-Glucuronate Degradation	beta-D-glucuronide and D-glucuronate degradation	beta-D-glucuronide and D-glucuronate degradation
LF82_2403	uxuA	Mannonate dehydratase	1184	792	996	-0.332	0.147061	Degradation/Utilization/Assimilation	Secondary Metabolites Degradation	Sugar Derivatives Degradation	Sugar Acids Degradation	D-Glucuronate Degradation	beta-D-glucuronide and D-glucuronate degradation	beta-D-glucuronide and D-glucuronate degradation
LF82_2404	uxuB	D-mannonate oxidoreductase	1460	535	300	0.831	0.000172374	Degradation/Utilization/Assimilation	Secondary Metabolites Degradation	Sugar Derivatives Degradation	Sugar Acids Degradation	D-Glucuronate Degradation	beta-D-glucuronide and D-glucuronate degradation	beta-D-glucuronide and D-glucuronate degradation
LF82_2407	valS	Valyl-tRNA synthetase	2855	2509	3043	-0.279	0.318105	Biosynthesis	Aminoacyl-tRNA Charging	tRNA charging	tRNA charging	tRNA charging	tRNA charging	tRNA charging
LF82_2419	waaA	3-deoxy-D-manno-octulosonic-acid transferase	1277	1637	2135	-0.384	0.203629	Biosynthesis	Fatty Acids and Lipids Biosynthesis	Kdo Transfer to Lipid IVA	KDO transfer to lipid IVA I	KDO transfer to lipid IVA I	KDO transfer to lipid IVA I	KDO transfer to lipid IVA I
LF82_2440	xapA	Xanthosine phosphorylase	833	405	239	0.762	0.0142768	Biosynthesis	Nucleosides and Nucleotides Biosynthesis	Purine Nucleotide Biosynthesis	Purine Nucleotide Salvage	Adenine and Adenosine Salvage	adenine and adenosine salvage III	adenine and adenosine salvage III
LF82_2443	xdhA	Xanthine dehydrogenase molybdenum-binding subunit	2258	1138	708	0.686	0.00181125	Degradation/Utilization/Assimilation	Nucleosides and Nucleotides Degradation	Purine Nucleotides Degradation	Adenosine Nucleotides Degradation	adenosine nucleotides degradation II	adenosine nucleotides degradation II	adenosine nucleotides degradation II
LF82_2446	xdhD	hypoxanthine oxidase xdhD	2870	2214	616	1.845	6.05592e-12	Degradation/Utilization/Assimilation	Nucleosides and Nucleotides Degradation	Purine Nucleotides Degradation	Adenosine Nucleotides Degradation	adenosine nucleotides degradation II	adenosine nucleotides degradation II	adenosine nucleotides degradation II
LF82_2453	xylA	Xylose isomerase	1322	645	215	1.587	1.74817e-10	Degradation/Utilization/Assimilation	Carbohydrates Degradation	Sugars Degradation	Xylose Degradation	xylose degradation I	xylose degradation I	xylose degradation I
LF82_2454	xylB	Xylulose kinase	1454	500	191	1.389	6.22566e-08	Degradation/Utilization/Assimilation	Carbohydrates Degradation	Sugars Degradation	Xylose Degradation	xylose degradation I	xylose degradation I	xylose degradation I
LF82_2497	yafJ	glutamine amidotransferase yafJ	767	335	490	-0.545	0.014065	Biosynthesis	Cofactors, Prosthetic Groups, Electron Carriers Biosynthesis	Vitamins Biosynthesis	Folate Biosynthesis	4-aminobenzoate biosynthesis	4-aminobenzoate biosynthesis	4-aminobenzoate biosynthesis
LF82_2553	ybaS	glutaminase 1	932	431	88	2.286	6.12308e-15	Degradation/Utilization/Assimilation	Amino Acids Degradation	Glutamine Degradation	glutamine degradation I	glutamine degradation I	glutamine degradation I	glutamine degradation I
LF82_2569	ybcF	Carbamate kinase	893	344	54	2.673	4.46383e-16	Degradation/Utilization/Assimilation	Amines and Polyamines Degradation	Allantoin Degradation	allantoin degradation IV	allantoin degradation IV	allantoin degradation IV	allantoin degradation IV
LF82_2608	ybgC	acyl-CoA thioester hydrolase ybgC	404	1047	2159	-1.045	0.00130078	Biosynthesis	Cofactors, Prosthetic Groups, Electron Carriers Biosynthesis	Quinol and Quinone Biosynthesis	1,4-Dihydroxy-2-Naphthoate Biosynthesis	1,4-dihydroxy-2-naphthoate biosynthesis I	1,4-dihydroxy-2-naphthoate biosynthesis I	1,4-dihydroxy-2-naphthoate biosynthesis I
LF82_2631	ybhO	cardiolipin synthetase ybhO	1241	405	139	1.547	4.62941e-09	Biosynthesis	Fatty Acids and Lipids Biosynthesis	Phospholipid Biosynthesis	Cardiolipin Biosynthesis	cardiolipin biosynthesis I	cardiolipin biosynthesis I	cardiolipin biosynthesis I
LF82_2649	ybiV	Sugar phosphatase supH	815	969	1507	-0.638	0.0291119	Degradation/Utilization/Assimilation	Carbohydrates Degradation	Sugars Degradation	glucose and glucose-1-phosphate degradation	glucose and glucose-1-phosphate degradation	glucose and glucose-1-phosphate degradation	glucose and glucose-1-phosphate degradation
LF82_2650	ybiW	formate acetyltransferase 3	2432	635	203	1.65	8.09267e-10	Generation of Precursor Metabolites and Energy	Fermentation	mixed acid fermentation	mixed acid fermentation	mixed acid fermentation	mixed acid fermentation	mixed acid fermentation
LF82_2698	ycdB	Peroxidase ycdB	1271	1603	2076	-0.373	0.160094	Degradation/Utilization/Assimilation	Secondary Metabolites Degradation	Nitrogen Containing Secondary Compounds Degradation	Alkaloids Degradation	betanidin degradation	betanidin degradation	betanidin degradation
LF82_2769	ycjM	sucrose phosphorylase	1679	462	6185	-3.742	1.42224e-31	Degradation/Utilization/Assimilation	Carbohydrates Degradation	Sugars Degradation	Sucrose Degradation	sucrose degradation IV	sucrose degradation IV	sucrose degradation IV
LF82_2777	ycjU	beta-phosphoglucomutase	659	161	24	2.78	1.16922e-15	Degradation/Utilization/Assimilation	Carbohydrates Degradation	Sugars Degradation	Galactose Degradation	galactose degradation I	galactose degradation I	galactose degradation I
LF82_2806	ydcW	Gamma-aminobutyraldehyde dehydrogenase	1424	685	799	-0.222	0.338222	Degradation/Utilization/Assimilation	Amines and Polyamines Degradation	Putrescine Degradation	putrescine degradation I	putrescine degradation I	putrescine degradation I	putrescine degradation I
LF82_2870	ydiB	Quinate/shikimate dehydrogenase	866	392	119	1.725	1.64736e-11	Biosynthesis	Aromatic Compounds Biosynthesis	Chorismate Biosynthesis	chorismate biosynthesis from 3-dehydroquinate	chorismate biosynthesis from 3-dehydroquinate	chorismate biosynthesis from 3-dehydroquinate	chorismate biosynthesis from 3-dehydroquinate
LF82_2940	yecD	Isochorismatase family protein yecD	566	309	243	0.348	0.172027	Biosynthesis	Aromatic Compounds Biosynthesis	2,3-dihydroxybenzoate biosynthesis	2,3-dihydroxybenzoate biosynthesis	2,3-dihydroxybenzoate biosynthesis	2,3-dihydroxybenzoate biosynthesis	2,3-dihydroxybenzoate biosynthesis
LF82_2956	yedP	mannosyl-3-phosphoglycerate phosphatase	815	315	211	0.576	0.0251892	Biosynthesis	Other Biosynthesis	Organic Solutes Biosynthesis	Mannosylglycerate Biosynthesis	mannosylglycerate biosynthesis I	mannosylglycerate biosynthesis I	mannosylglycerate biosynthesis I
LF82_3047	yfbB	acyl-CoA thioester hydrolase yfbB	758	286	137	1.063	3.02441e-05	Biosynthesis	Cofactors, Prosthetic Groups, Electron Carriers Biosynthesis	Quinol and Quinone Biosynthesis	1,4-Dihydroxy-2-Naphthoate Biosynthesis	1,4-dihydroxy-2-naphthoate biosynthesis I	1,4-dihydroxy-2-naphthoate biosynthesis I	1,4-dihydroxy-2-naphthoate biosynthesis I
LF82_3053	yfbR	5'-nucleotidase yfbR	599	1191	1854	-0.639	0.027404	Degradation/Utilization/Assimilation	Nucleosides and Nucleotides Degradation	Purine Nucleotides Degradation	Adenosine Nucleotides Degradation	adenosine nucleotides degradation II	adenosine nucleotides degradation II	adenosine nucleotides degradation II
LF82_3126	ygad	Protein ygad	497	397	426	-0.101	0.717051	Biosynthesis	Cofactors, Prosthetic Groups, Electron Carriers Biosynthesis	NAD Metabolism	NAD Biosynthesis	NAD salvage pathway I	NAD salvage pathway I	NAD salvage pathway I
LF82_3168	ygfA	orf	548	801	3072	-1.94	7.40831e-11	Biosynthesis	Cofactors, Prosthetic Groups, Electron Carriers Biosynthesis	Vitamins Biosynthesis	Folate Biosynthesis	folate transformations I	folate transformations I	folate transformations I
LF82_3225	ygjG	Putrescine aminotransferase	1490	912	359	1.345	8.83688e-08	Degradation/Utilization/Assimilation	Amines and Polyamines Degradation	Putrescine Degradation	putrescine degradation I	putrescine degradation I	putrescine degradation I	putrescine degradation I
LF82_3339	yiaK	2,3-diketo-L-gulonate reductase	998	212	49	2.104	1.61844e-10	Degradation/Utilization/Assimilation	Carboxylates Degradation	L-Ascorbate Degradation	L-ascorbate degradation II	L-ascorbate degradation II	L-ascorbate degradation II	L-ascorbate degradation II
LF82_3344	yiaY	alcohol dehydrogenase	1151	238	89	1.414	2.66685e-06	Degradation/Utilization/Assimilation	Alcohols Degradation	Ethanol Degradation	ethanol degradation I	ethanol degradation I	ethanol degradation I	ethanol degradation I
LF82_3456	yjes	electron transport protein yjes	1139	1698	3291	-0.955	0.000593542	Biosynthesis	Nucleosides and Nucleotides Biosynthesis	Nucleic Acid Processing	queuosine biosynthesis	queuosine biosynthesis	queuosine biosynthesis	queuosine biosynthesis
LF82_3495	yjjG	5'-nucleotidase yjjG	677	364	374	-0.045	0.873024	Degradation/Utilization/Assimilation	Nucleosides and Nucleotides Degradation	Purine Nucleotides Degradation	Adenosine Nucleotides Degradation	adenosine nucleotides degradation II	adenosine nucleotides degradation II	adenosine nucleotides degradation II
LF82_3524	ylbA	orf	785	426	324	0.394	0.111523	Degradation/Utilization/Assimilation	Amines and Polyamines Degradation	Allantoin Degradation	allantoin degradation IV	allantoin degradation IV	allantoin degradation IV	allantoin degradation IV
LF82_3564	yneH	glutaminase 2	926	478	528	-0.144	0.527214	Degradation/Utilization/Assimilation	Amino Acids Degradation	Glutamine Degradation	glutamine degradation I	glutamine degradation I	glutamine degradation I	glutamine degradation I
LF82_3575	ynfK	dethiobiotin synthetase	695	376	633	-0.753	0.00659755	Biosynthesis	Cofactors, Prosthetic Groups, Electron Carriers Biosynthesis	Vitamins Biosynthesis	Biotin Biosynthesis	biotin biosynthesis from 7-keto-8-aminopelargonate	biotin biosynthesis from 7-keto-8-aminopelargonate	biotin biosynthesis from 7-keto-8-aminopelargonate
LF82_3588	ynjE	thiosulfate sulfurtransferase ynjE	1307	555	246	1.17	1.96196e-07	Degradation/Utilization/Assimilation	Inorganic Nutrients Metabolism	Sulfur Compounds Metabolism	Thiosulfate Disproportionation	thiosulfate disproportionation III	thiosulfate disproportionation III	thiosulfate disproportionation III
LF82_3618	ypdE	Aminopeptidase ypdE	1037	236	34	2.782	1.16922e-15	Degradation/Utilization/Assimilation	Protein Degradation	seed germination protein turnover	seed germination protein turnover	seed germination protein turnover	seed germination protein turnover	seed germination protein turnover
LF82_3619	ypdF	Aminopeptidase ypdF	1085	165	40	2.024	1.6688e-09	Degradation/Utilization/Assimilation	Protein Degradation	seed germination protein turnover	seed germination protein turnover	seed germination protein turnover	seed germination protein turnover	seed germination protein turnover
LF82_3647	yqeF	acetyl-CoA acetyltransferase	1181	1063	982	0.115	0.655507	Generation of Precursor Metabolites and Energy	Fermentation	Acetyl-CoA Fermentation to Butyrate	acetyl-CoA fermentation to butyrate II	acetyl-CoA fermentation to butyrate II	acetyl-CoA fermentation to butyrate II	acetyl-CoA fermentation to butyrate II
LF82_3660	yqhD	alcohol dehydrogenase yqhD	1163	326	352	-0.111	0.674671	Degradation/Utilization/Assimilation	Alcohols Degradation	Ethanol Degradation	ethanol degradation I	ethanol degradation I	ethanol degradation I	ethanol degradation I
LF82_3719	ytjC	phosphoglycerate mutase gpmB	647	816	852	-0.062	0.809749	Degradation/Utilization/Assimilation	C1 Compounds Utilization and Assimilation	Formaldehyde Assimilation	formaldehyde assimilation I	formaldehyde assimilation I	formaldehyde assimilation I	formaldehyde assimilation I
LF82_3733	zwf	glucose-6-phosphate 1-dehydrogenase	1475	2867	4985	-0.798	0.00557815	Generation of Precursor Metabolites and Energy	Pentose Phosphate Pathways	pentose phosphate pathway	pentose phosphate pathway	pentose phosphate pathway	pentose phosphate pathway	pentose phosphate pathway
LF82_p053	LF82_p053	2,5-diketo-D-gluconic acid reductase A	851	531	345	0.623	0.0053234	Degradation/Utilization/Assimilation	Secondary Metabolites Degradation	Sugar Derivatives Degradation	Sugar Acids Degradation	ketogluconate metabolism	ketogluconate metabolism	ketogluconate metabolism
LF82_p055	LF82_p055	2,5-diketo-D-gluconic acid reductase A	884	1043	906	0.203	0.430769	Degradation/Utilization/Assimilation	Secondary Metabolites Degradation	Sugar Derivatives Degradation	Sugar Acids Degradation	ketogluconate metabolism	ketogluconate metabolism	ketogluconate metabolism
LF82_p078	LF82_p078	alcohol dehydrogenase	1157	233	66	1.809	1.89169e-08	Degradation/Utilization/Assimilation	Alcohols Degradation	Ethanol Degradation	ethanol degradation I	ethanol degradation I	ethanol degradation I	ethanol degradation I
LF82_p295	LF82_p295	anthranilate synthase	1304	348	516	-0.568	0.0102944	Biosynthesis	Amino Acids Biosynthesis	Individual Amino Acids Biosynthesis	Tryptophan Biosynthesis	tryptophan biosynthesis	tryptophan biosynthesis	tryptophan biosynthesis
LF82_p320	LF82_p320	3-oxoacyl-[acyl-carrier-protein] reductase	752	326	143	1.188	8.29183e-05	Biosynthesis	Cofactors, Prosthetic Groups, Electron Carriers Biosynthesis	Vitamins Biosynthesis	Biotin Biosynthesis	7-Keto,8-aminopelargonate Biosynthesis	7-keto-8-aminopelargonate biosynthesis I	7-keto-8-aminopelargonate biosynthesis I
LF82_p321	LF82_p321	ribulose-phosphate 3-epimerase	644	241	76	1.662	2.15337e-07	Generation of Precursor Metabolites and Energy	Pentose Phosphate Pathways	pentose phosphate pathway	pentose phosphate pathway	pentose phosphate pathway	pentose phosphate pathway	pentose phosphate pathway
LF82_p343	LF82_p343	CoA-dependent proprionaldehyde dehydrogenase	1385	625	267	1.229	1.87337e-08	Degradation/Utilization/Assimilation	Steroids Degradation	androstenedione degradation	androstenedione degradation	androstenedione degradation	androstenedione degradation	androstenedione degradation
LF82_p449	LF82_p449	Beta-cystathionase	1175	494	233	1.087	5.29227e-05	Biosynthesis	Amino Acids Biosynthesis	Individual Amino Acids Biosynthesis	Methionine Biosynthesis	homoserine and methionine biosynthesis	homoserine and methionine biosynthesis	homoserine and methionine biosynthesis
LF82_p494	LF82_p494	Ureidoglycolate dehydrogenase	1010	395	191	1.053	0.000105457	Degradation/Utilization/Assimilation	Amines and Polyamines Degradation	Allantoin Degradation	allantoin degradation IV	allantoin degradation IV	allantoin degradation IV	allantoin degradation IV
LF82_p537	LF82_p537	xylulose kinase	1508	378	169	1.168	1.35614e-05	Degradation/Utilization/Assimilation	Carbohydrates Degradation	Sugars Degradation	Xylose Degradation	xylose degradation I	xylose degradation I	xylose degradation I
LF82_p538	LF82_p538	Fructose-bisphosphate aldolase	851	398	132	1.587	9.32367e-10	Biosynthesis	Carbohydrates Biosynthesis	Sugars Biosynthesis	Gluconeogenesis	gluconeogenesis I	gluconeogenesis I	gluconeogenesis I
LF82_p543	LF82_p543	oxygen independent coproporphyrinogen III oxidase	1337	594	331	0.846	0.000276229	Biosynthesis	Cofactors, Prosthetic Groups, Electron Carriers Biosynthesis	Porphyrin Compounds Biosynthesis	Heme Biosynthesis	heme biosynthesis from uroporphyrinogen-III II	heme biosynthesis from uroporphyrinogen-III II	heme biosynthesis from uroporphyrinogen-III II
LF82_p561	LF82_p561	Lipopolysaccharide core biosynthesis protein rfaY	692	2215	2924	-0.401	0.134702	Biosynthesis	Fatty Acids and Lipids Biosynthesis	Lipid A-core biosynthesis	Lipid A-core biosynthesis	Lipid A-core biosynthesis	Lipid A-core biosynthesis	Lipid A-core biosynthesis
LF82_p562	LF82_p562	Lipopolysaccharide1,2-glucosyltransferase	995	1739	2205	-0.343	0.206741	Biosynthesis	Fatty Acids and Lipids Biosynthesis	Lipid A-core biosynthesis	Lipid A-core biosynthesis	Lipid A-core biosynthesis	Lipid A-core biosynthesis	Lipid A-core biosynthesis
LF82_p563	LF82_p563	Lipopolysaccharide1,3-galactosyltransferase	1016	1260	1954	-0.633	0.0261655	Biosynthesis	Fatty Acids and Lipids Biosynthesis	Lipid A-core biosynthesis	Lipid A-core biosynthesis	Lipid A-core biosynthesis	Lipid A-core biosynthesis	Lipid A-core biosynthesis
LF82_p566	LF82_p566	aldolase	860	335	41	3.015	1.57284e-16	Biosynthesis	Carbohydrates Biosynthesis	Sugars Biosynthesis	Gluconeogenesis	gluconeogenesis I	gluconeogenesis I	gluconeogenesis I
LF82_p567	LF82_p567	aldolase	839	433	50	3.122	9.46564e-23	Biosynthesis	Carbohydrates Biosynthesis	Sugars Biosynthesis	Gluconeogenesis	gluconeogenesis I	gluconeogenesis I	gluconeogenesis I
LF82_p586	LF82_p586	Transketolase 1	1997	705	207	1.771	2.16823e-12	Generation of Precursor Metabolites and Energy	Pentose Phosphate Pathways	pentose phosphate pathway	pentose phosphate pathway	pentose phosphate pathway	pentose phosphate pathway	pentose phosphate pathway
LF82_p637	LF82_p637	sorbitol-6-phosphate2-dehydrogenase	806	314	65	2.271	1.24463e-13	Degradation/Utilization/Assimilation	Secondary Metabolites Degradation	Sugar Derivatives Degradation	Sugar Alcohols Degradation	sorbitol degradation II	sorbitol degradation II	sorbitol degradation II
LF82_p640	LF82_p640	2-oxoglutarate dehydrogenase E1component	2744	1086	512	1.085	3.10846e-06	Generation of Precursor Metabolites and Energy	Respiration	2-oxoglutarate decarboxylation to succinyl-CoA	2-oxoglutarate decarboxylation to succinyl-CoA	2-oxoglutarate decarboxylation to succinyl-CoA	2-oxoglutarate decarboxylation to succinyl-CoA	2-oxoglutarate decarboxylation to succinyl-CoA
LF82_p641	LF82_p641	Dihydrolipoamide succinyltransferase component of 2-oxoglutarate dehydrogenase complex	1154	372	70	2.407	2.35032e-15	Generation of Precursor Metabolites and Energy	Respiration	2-oxoglutarate decarboxylation to succinyl-CoA	2-oxoglutarate decarboxylation to succinyl-CoA	2-oxoglutarate decarboxylation to succinyl-CoA	2-oxoglutarate decarboxylation to succinyl-CoA	2-oxoglutarate decarboxylation to succinyl-CoA
LF82_p644	LF82_p644	SucD, succinyl-CoA synthetase alpha chain	872	439	126	1.801	8.09267e-10	Generation of Precursor Metabolites and Energy	TCA cycle	superpathway of glyoxylate bypass and TCA	superpathway of glyoxylate bypass and TCA	superpathway of glyoxylate bypass and TCA	superpathway of glyoxylate bypass and TCA	superpathway of glyoxylate bypass and TCA
LF82_p646	LF82_p646	lactate dehydrogenase	1073	490	233	1.076	1.42387e-05	Generation of Precursor Metabolites and Energy	Fermentation	Pyruvate Fermentation	pyruvate fermentation to lactate	pyruvate fermentation to lactate	pyruvate fermentation to lactate	pyruvate fermentation to lactate
LF82_p715	LF82_p715	Ornithine carbamoyltransferase chain I	1004	1017	256	1.992	1.31389e-17	Biosynthesis	Amino Acids Biosynthesis	Individual Amino Acids Biosynthesis	Arginine Biosynthesis	arginine biosynthesis I	arginine biosynthesis I	arginine biosynthesis I
LF82_p716	LF82_p716	Carbamate kinase	944	585	226	1.376	7.50691e-09	Degradation/Utilization/Assimilation	Amines and Polyamines Degradation	Allantoin Degradation	allantoin degradation IV	allantoin degradation IV	allantoin degradation IV	allantoin degradation IV
LF82_p717	LF82_p717	Arginine deiminase	1220	509	118	2.108	1.11101e-16	Degradation/Utilization/Assimilation	Amino Acids Degradation	Arginine Degradation	arginine degradation V	arginine degradation V	arginine degradation V	arginine degradation V
LF82_p723	LF82_p723	DHA kinase PgdK	632	362	190	0.933	0.000421381	Degradation/Utilization/Assimilation	Alcohols Degradation	Glycerol Degradation	glycerol degradation II	glycerol degradation II	glycerol degradation II	glycerol degradation II
LF82_p724	LF82_p724	dihydroxyacetone kinase PdaK	1064	496	227	1.13	4.59836e-06	Degradation/Utilization/Assimilation	Alcohols Degradation	Glycerol Degradation	glycerol degradation II	glycerol degradation II	glycerol degradation II	glycerol degradation II
LF82_p725	LF82_p725	glycerol dehydrogenase CgrD	1082	365	150	1.288	2.29628e-06	Degradation/Utilization/Assimilation	Alcohols Degradation	Glycerol Degradation	glycerol degradation II	glycerol degradation II	glycerol degradation II	glycerol degradation II
LF82_p727	LF82_p727	dihydrolipoamide dehydrogenase CdlD	1364	506	68	2.893	6.81573e-19	Generation of Precursor Metabolites and Energy	Respiration	2-oxoglutarate decarboxylation to succinyl-CoA	2-oxoglutarate decarboxylation to succinyl-CoA	2-oxoglutarate decarboxylation to succinyl-CoA	2-oxoglutarate decarboxylation to succinyl-CoA	2-oxoglutarate decarboxylation to succinyl-CoA
LF82_p729	LF82_p729	glycerate kinase GclK	1142	541	197	1.457	1.95043e-08	Degradation/Utilization/Assimilation	Secondary Metabolites Degradation	Sugar Derivatives Degradation	Sugar Acids Degradation	D-Galactarate Degradation	D-galactarate degradation I	D-galactarate degradation I

## Sheet: Table S1B
TABLE S1B Total reads from RNA-seq and relative ratios of transcript levels for other pathways
locus_tag	name	Product	gene size	RNA-seq values (minimal medium)	RNA-seq values (bile salts)	Fold change	p value	pathogenicity island or virulence gene	type of virulence gene
			(bp)	RPKM	RPKM	(Log2)
ESCLF0017	ESCLF0017			58	94	-0.697	0.0737287
ESCLF0033	ESCLF0033	orf	224	95	29	1.691	6.08355e-07
ESCLF0111	ESCLF0111			755	1168	-0.63	0.0388526
ESCLF0113	ESCLF0113			2509	2557	-0.027	0.935292
ESCLF0153	ESCLF0153			280	148	0.92	0.00782392
ESCLF0240	ESCLF0240			40	70	-0.833	0.0145192
ESCLF0245	ESCLF0245	orf	179	127	289	-1.19	0.000193193	PAI-I	T6SS
ESCLF0274	ESCLF0274	orf	104	41	69	-0.715	0.0373323
ESCLF0276	ESCLF0276	orf	137	61	97	-0.659	0.0429285
ESCLF0284	ESCLF0284			63	43	0.565	0.221242
ESCLF0303	ESCLF0303			29	15	0.972	0.0242715
ESCLF0315	ESCLF0315			31	16	0.969	0.0285491
ESCLF0317	ESCLF0317			65	113	-0.803	0.0189734
ESCLF0328	ESCLF0328	orf	191	160	508	-1.673	1.15751e-08
ESCLF0358	ESCLF0358	orf	185	178	208	-0.225	0.483757
ESCLF0382	ESCLF0382			39	35	0.129	0.780561
ESCLF0418	ESCLF0418	orf	188	76	101	-0.405	0.179419
ESCLF0462	ESCLF0462			97	81	0.261	0.404777
ESCLF0468	ESCLF0468			244	1784	-2.873	1.46293e-30
ESCLF0475	ESCLF0475			102	52	0.965	0.00228158
ESCLF0512	ESCLF0512			85	311	-1.87	0.0534957
ESCLF0518	ESCLF0518			57	131	-1.192	0.00042792
ESCLF0535	ESCLF0535			76	180	-1.239	3.22477e-05
ESCLF0536	ESCLF0536	orf	152	1382	1931	-0.483	0.0662853
ESCLF0603	ESCLF0603			78	71	0.14	0.70012
ESCLF0611	ESCLF0611			2070	8048	-1.959	4.56475e-05
ESCLF0619	ESCLF0619	orf	470	141	20	2.786	1.38526e-13
ESCLF0631	ESCLF0631			4401	5046	-0.197	0.589823
ESCLF0656	ESCLF0656			2408	4843	-1.008	0.000526688
ESCLF0676	ESCLF0676			4563	20620	-2.176	4.69657e-06
ESCLF0709	ESCLF0709			1246	1013	0.298	0.461252
ESCLF0728	ESCLF0728			54	80	-0.584	0.0739351
ESCLF0742	ESCLF0742			567	331	0.773	0.0163253
ESCLF0819	ESCLF0819			35	54	-0.612	0.0724163
ESCLF0820	ESCLF0820			124	292	-1.241	8.30072e-07
ESCLF0826	ESCLF0826			298	351	-0.24	0.461833
ESCLF0856	ESCLF0856			115	64	0.838	0.0631591
ESCLF0900	ESCLF0900			126	250	-0.993	0.0317358
ESCLF0901	ESCLF0901	orf	170	159	173	-0.121	0.708387
ESCLF0918	ESCLF0918		278	472	270	0.804	0.000352662
ESCLF0925	ESCLF0925	orf	311	128	91	0.501	0.124928
ESCLF0926	ESCLF0926			75	312	-2.045	2.19062e-13
ESCLF0933	ESCLF0933			45	31	0.53	0.178019
ESCLF0936	ESCLF0936	orf	308	75	49	0.64	0.0695815
ESCLF0937	ESCLF0937	orf	410	338	190	0.832	0.00113067
ESCLF0948	ESCLF0948			88	19	2.19	1.51833e-07
ESCLF0950	ESCLF0950	orf	179	55	25	1.158	0.00121208
ESCLF0951	ESCLF0951	orf	422	178	75	1.255	5.29287e-05
ESCLF0956	ESCLF0956			122	173	-0.507	0.0841042
ESCLF0966	ESCLF0966	orf	251	100	81	0.286	0.440498
ESCLF0968	ESCLF0968	orf	287	422	1307	-1.635	2.47262e-11
ESCLF0979	ESCLF0979			358	296	0.275	0.287685
ESCLF1016	ESCLF1016			304	762	-1.33	2.20306e-09
ESCLF1094	ESCLF1094			473	296	0.675	0.0197159
ESCLF1115	ESCLF1115			885	1032	-0.222	0.438283
ESCLF1118	ESCLF1118	orf	227	152	126	0.267	0.346181
ESCLF1133	ESCLF1133			288	269	0.099	0.727261
ESCLF1134	ESCLF1134			17301	5928	1.545	8.03328e-07
ESCLF1139	ESCLF1139			496	655	-0.403	0.120554
ESCLF1169	ESCLF1169			241	575	-1.259	1.46809e-06
ESCLF1170	ESCLF1170			45	88	-0.971	0.00941325
ESCLF1180	ESCLF1180			134	73	0.89	0.00466928
ESCLF1219	ESCLF1219			203	359	-0.823	0.000832635
ESCLF1253	ESCLF1253			11	27	-1.303	0.00743259
ESCLF1295	ESCLF1295			145	171	-0.237	0.44005
ESCLF1367	ESCLF1367			414	342	0.276	0.446161
ESCLF1371	ESCLF1371			281	342	-0.287	0.287965
ESCLF1383	ESCLF1383			234	1364	-2.545	3.17948e-30
ESCLF1398	ESCLF1398			69	74	-0.115	0.776776
ESCLF1400	ESCLF1400			9676	3368	1.522	1.04122e-06
ESCLF1422	ESCLF1422			68	55	0.292	0.416066
ESCLF1423	ESCLF1423	orf	236	109	83	0.399	0.223895
ESCLF1433	ESCLF1433	orf	479	1562	3531	-1.177	0.000217392
ESCLF1436	ESCLF1436			124	414	-1.738	6.71851e-12
ESCLF1442	ESCLF1442			152	382	-1.33	2.16384e-06
ESCLF1443	ESCLF1443			187	255	-0.446	0.0839762
ESCLF1467	ESCLF1467			60	8	2.905	9.04502e-11
ESCLF1483	ESCLF1483			79	83	-0.07	0.835121
ESCLF1489	ESCLF1489			14	11	0.261	0.705942
ESCLF1524	ESCLF1524	orf	281	148	240	-0.693	0.0116654
ESCLF1541	ESCLF1541	orf	212	77	38	1.02	0.00435736
ESCLF1712	ESCLF1712			152	138	0.142	0.76796
ESCLF1713	ESCLF1713			275	481	-0.81	0.000357173
ESCLF1714	ESCLF1714			112	223	-1	0.00105394
ESCLF1715	ESCLF1715			38	101	-1.417	0.000172791
ESCLF1756	ESCLF1756			98	52	0.91	0.0126842
ESCLF1758	ESCLF1758			710	441	0.686	0.0762521
ESCLF1763	ESCLF1763			21	53	-1.365	0.000171838
ESCLF1782	ESCLF1782	orf	152	66	134	-1.037	0.00050755
ESCLF1794	ESCLF1794			NA	NA	NA	NA
ESCLF1822	ESCLF1822	orf	188	124	259	-1.06	2.19472e-05
ESCLF1833	ESCLF1833			335	271	0.308	0.414944
ESCLF1847	ESCLF1847			46	7	2.694	3.42764e-09
ESCLF1885	ESCLF1885			41	98	-1.248	0.00242092
ESCLF1896	ESCLF1896			156	294	-0.912	0.156681
ESCLF1928	ESCLF1928			318	222	0.521	0.0335956
ESCLF1948	ESCLF1948			140	114	0.304	0.360003
ESCLF1957	ESCLF1957			0	66	-9.045	3.34223e-26
ESCLF1958	ESCLF1958			303	60	2.33	1.13381e-10
ESCLF1980	ESCLF1980			40	38	0.071	0.863585
ESCLF1991	ESCLF1991			28	112	-1.976	5.19023e-10
ESCLF1993	ESCLF1993			44	122	-1.453	2.65505e-06
ESCLF1994	ESCLF1994			226	620	-1.461	4.75098e-07
ESCLF1996	ESCLF1996			44	11	1.976	9.14464e-06
ESCLF1997	ESCLF1997			38	272	-2.842	5.01028e-20
ESCLF2000	ESCLF2000			38	82	-1.116	0.000667062
ESCLF2001	ESCLF2001			53	66	-0.299	0.367173
ESCLF2012	ESCLF2012	orf	293	246	62	1.984	1.34237e-10
ESCLF2015	ESCLF2015	orf	449	379	477	-0.335	0.137278
ESCLF2017	ESCLF2017	orf	284	245	344	-0.49	0.0463429
ESCLF2026	ESCLF2026			390	270	0.529	0.0353223
ESCLF2029	ESCLF2029	orf	284	54	47	0.205	0.611095
ESCLF2170	ESCLF2170			NA	NA	NA	NA
ESCLF2185	ESCLF2185			39	14	1.479	0.000393444
ESCLF2188	ESCLF2188	orf	176	217	63	1.789	4.92193e-08
ESCLF2225	ESCLF2225			36	71	-0.997	0.00578029
ESCLF2259	ESCLF2259			NA	NA	NA	NA
ESCLF2280	ESCLF2280			143	233	-0.705	0.0861188
ESCLF2365	ESCLF2365			91	121	-0.408	0.19197
ESCLF2379	ESCLF2379	orf	170	1206	998	0.273	0.471344
ESCLF2392	ESCLF2392			16	47	-1.513	0.000191799
ESCLF2468	ESCLF2468			99	54	0.881	0.0376182
ESCLF2548	ESCLF2548	orf	140	130	36	1.861	3.97468e-06
ESCLF2554	ESCLF2554			1002	1989	-0.99	0.000807511
ESCLF2575	ESCLF2575	orf	203	375	550	-0.556	0.0387441
ESCLF2582	ESCLF2582			73	166	-1.165	0.000221216
ESCLF2583	ESCLF2583			160	477	-1.572	4.91421e-10
ESCLF2586	ESCLF2586			202	547	-1.436	5.65635e-11
ESCLF2619	ESCLF2619			219	330	-0.592	0.0796333
ESCLF2620	ESCLF2620	orf	482	2148	3974	-0.888	0.0042521
ESCLF2624	ESCLF2624	orf	119	22	11	1.012	0.0382853
ESCLF2629	ESCLF2629	orf	407	228	72	1.668	1.13247e-06
ESCLF2630	ESCLF2630	orf	338	213	279	-0.39	0.143321
ESCLF2637	ESCLF2637	orf	569	373	166	1.169	0.00072489
ESCLF2640	ESCLF2640			27	1	3.92	3.78296e-10
ESCLF2651	ESCLF2651	orf	698	1437	2498	-0.799	0.00600082
ESCLF2652	ESCLF2652	orf	611	851	1128	-0.405	0.0772767
ESCLF2653	ESCLF2653	orf	260	129	80	0.685	0.0550071
ESCLF2655	ESCLF2655	orf	188	194	310	-0.674	0.0170275
ESCLF2660	ESCLF2660			39	1	5.374	7.29893e-16
ESCLF2663	ESCLF2663	orf	242	119	139	-0.228	0.440498
ESCLF2695	ESCLF2695			170	900	-2.405	1.11951e-17
ESCLF2767	ESCLF2767	orf	152	2896	1477	0.971	0.0130026
ESCLF2835	ESCLF2835			4	27	-2.813	0.000681848
ESCLF2870	ESCLF2870			151	150	0.007	0.987803
ESCLF2938	ESCLF2938			89	81	0.128	0.735865
ESCLF2946	ESCLF2946			135	30	2.168	6.0253e-09
ESCLF2947	ESCLF2947		188	59	3	4.1	6.63584e-16
ESCLF2985	ESCLF2985			160	548	-1.777	1.93177e-14
ESCLF3070	ESCLF3070			47	37	0.331	0.358422
ESCLF3101	ESCLF3101			721	821	-0.188	0.563426
ESCLF3104	ESCLF3104			NA	NA	NA	NA
ESCLF3115	ESCLF3115			2486	10568	-2.088	2.06148e-10
ESCLF3290	ESCLF3290			34	15	1.195	0.115922
ESCLF3293	ESCLF3293			2364	4073	-0.785	0.0590007
ESCLF3318	ESCLF3318			72	31	1.236	0.000272543
ESCLF3331	ESCLF3331			806	1148	-0.511	0.366692
ESCLF3414	ESCLF3414			5226	2552	1.034	0.000566946
ESCLF3455	ESCLF3455			233	121	0.944	0.00723839
ESCLF3500	ESCLF3500			80	169	-1.071	0.00861622
ESCLF3542	ESCLF3542	orf	281	91	73	0.32	0.343872
ESCLF3545	ESCLF3545	orf	269	86	43	1.02	0.00157977
ESCLF3562	ESCLF3562			167	176	-0.083	0.792216
ESCLF3564	ESCLF3564			69	19	1.903	1.91991e-06
ESCLF3565	ESCLF3565			171	25	2.789	7.22464e-13
ESCLF3593	ESCLF3593			51	11	2.237	1.37871e-07
ESCLF3595	ESCLF3595			54	19	1.515	0.000101666
ESCLF3609	ESCLF3609			119	299	-1.33	2.7517e-05
ESCLF3643	ESCLF3643			90	74	0.268	0.556902
ESCLF3667	ESCLF3667			51	3	3.899	4.69031e-12
ESCLF3673	ESCLF3673		209	216	370	-0.78	0.015913
ESCLF3675	ESCLF3675			41	36	0.184	0.625155
ESCLF3721	ESCLF3721	orf	293	160	242	-0.599	0.10038
ESCLF3757	ESCLF3757			228	111	1.042	0.00756726
ESCLF3841	ESCLF3841			2287	918	1.316	0.00518257
ESCLF3855	ESCLF3855			480	499	-0.057	0.815727
ESCLF3872	ESCLF3872			24	25	-0.12	0.795748
ESCLF3875	ESCLF3875			892	1100	-0.304	0.388648
ESCLF3882	ESCLF3882			292	121	1.272	5.29393e-06
ESCLF3964	ESCLF3964			530	871	-0.72	0.0329784
ESCLF4032	ESCLF4032			5750	5994	-0.06	0.891267
ESCLF4131	ESCLF4131			78	43	0.888	0.0115215
ESCLF4135	ESCLF4135			66	49	0.44	0.184943
ESCLF4137	ESCLF4137			62	14	2.157	5.14431e-08
ESCLF4141	ESCLF4141			NA	NA	NA	NA
ESCLF4189	ESCLF4189			85	207	-1.281	0.000127255
ESCLF4264	ESCLF4264	orf	218	57	24	1.28	0.000694657
ESCLF4272	ESCLF4272			73	53	0.461	0.157028
ESCLF4274	ESCLF4274			86	53	0.717	0.067271
ESCLF4279	ESCLF4279	orf	563	608	945	-0.637	0.00660711
ESCLF4291	ESCLF4291			68	15	2.139	1.73704e-07
ESCLF4306	ESCLF4306	orf	236	613	574	0.095	0.82647
ESCLF4307	ESCLF4307		212	292	110	1.417	7.59397e-08
ESCLF4309	ESCLF4309			106	134	-0.335	0.244525
ESCLF4311	ESCLF4311	orf	329	86	240	-1.475	7.82731e-08
ESCLF4312	ESCLF4312	orf	281	63	96	-0.595	0.0782249
ESCLF4313	ESCLF4313	orf	194	20	33	-0.685	0.0957981
ESCLF4315	ESCLF4315	orf	203	164	145	0.175	0.554222
ESCLF4318	ESCLF4318		398	366	295	0.309	0.192589
ESCLF4322	ESCLF4322			381	448	-0.236	0.670226
ESCLF4372	ESCLF4372			98	28	1.808	3.4834e-06
ESCLF4459	ESCLF4459			132	126	0.075	0.815727
ESCLF4460	ESCLF4460			303	2604	-3.107	1.15104e-18
ESCLF4461	ESCLF4461			563	3342	-2.57	3.10081e-22
ESCLF4462	ESCLF4462	orf	362	487	2365	-2.281	2.84408e-18
ESCLF4465	ESCLF4465			372	1677	-2.17	1.96142e-20
ESCLF4466	ESCLF4466			167	811	-2.277	1.56158e-23
ESCLF4470	ESCLF4470			372	155	1.263	0.000227881
ESCLF4471	ESCLF4471			162	238	-0.553	0.0734734
ESCLF4507	ESCLF4507	orf	257	85	59	0.53	0.113529
ESCLF4512	ESCLF4512			40	21	0.913	0.0267481
ESCLF4522	ESCLF4522			73	16	2.199	4.56489e-08
ESCLF4540	ESCLF4540			222	1479	-2.739	1.26744e-26
ESCLF4563	ESCLF4563			2399	52911	-4.463	3.10759e-25
LF82_0001	aaeA	p-hydroxybenzoic acid efflux pump subunit aaeA	932	1151	896	0.361	0.149501
LF82_0002	aaeB	p-hydroxybenzoic acid efflux pump subunit aaeB	1967	725	420	0.788	0.000999303
LF82_0003	aaeR	HTH-type transcriptional activator aaeR	911	793	833	-0.072	0.774146
LF82_0004	aaex	Protein aaex	203	431	434	-0.011	0.970132
LF82_0005	aas	AAS bifunctional protein	2159	832	678	0.295	0.195504
LF82_0006	aat	Leucyl/phenylalanyl-tRNA--protein transferase	704	429	458	-0.095	0.701384
LF82_0007	abrB	Protein abrB	1061	421	440	-0.061	0.815727
LF82_0009	accB	biotin carboxyl carrier protein of acetyl-CoA	470	3707	8971	-1.275	0.000132579
LF82_0016	aceK	Isocitrate dehydrogenase kinase/phosphatase	1724	2189	1774	0.304	0.288519
LF82_0021	acpP	acyl carrier protein	236	51130	42633	0.262	0.515917
LF82_0024	acrA	acriflavine resistance protein A	1193	1743	2118	-0.281	0.315332
LF82_0025	acrB	acriflavine resistance protein B	3149	3208	3174	0.015	0.965545
LF82_0026	acrD	aminoglycoside efflux pump	3113	1152	534	1.11	1.46809e-06
LF82_0027	acrE	acriflavine resistance protein E	1157	619	127	2.287	1.1813e-15
LF82_0028	acrF	acriflavine resistance protein F	3104	1355	665	1.029	2.39455e-05
LF82_0029	acrR	HTH-type transcriptional regulator acrR	647	1744	1963	-0.171	0.585489
LF82_0031	actP	Cation/acetate symporter actP	1649	819	539	0.604	0.00493741
LF82_0032	ada	Regulatory protein ada	1064	241	195	0.306	0.236398
LF82_0038	adiC	Arginine/agmatine antiporter	1337	531	137	1.952	1.02863e-13
LF82_0039	adiY	HTH-type transcriptional regulator adiY	761	471	204	1.211	3.72757e-06
LF82_0041	adrA	orf	1115	608	485	0.328	0.14047
LF82_0042	aegA	Protein aegA	1979	418	165	1.34	1.34873e-07
LF82_0043a	aer		1520	271	169	0.681	0.012335
LF82_0043b	aer		1520	512	239	1.099	9.67096e-05
LF82_0045	agaB	N-acetylgalactosamine-specific phosphotransferase	476	72	37	0.965	0.0126712
LF82_0046	agac	N-acetylgalactosamine permease IIC component 1	803	445	365	0.284	0.284011
LF82_0047	agad	N-acetylgalactosamine permease IID component	791	282	231	0.29	0.257061
LF82_0048	agaI	galactosamine-6-phosphate isomerase	767	390	375	0.059	0.815727
LF82_0049	agaR	aga operon transcriptional repressor	809	726	1515	-1.062	3.46115e-06
LF82_0050	agaS	tagatose-6-phosphate ketose/aldose isomerase	1154	445	103	2.116	7.87723e-13
LF82_0051	agaV	N-acetylgalactosamine-specific phosphotransferase	473	132	12	3.436	6.56672e-13
LF82_0052	agaW	N-acetylgalactosamine permease IIC component 2	779	237	32	2.88	6.61848e-16
LF82_0054	ahpC	alkyl hydroperoxide reductase subunit C	563	5077	5696	-0.166	0.593822
LF82_0055	ahpF	alkyl hydroperoxide reductase subunit F	1565	1790	3079	-0.783	0.00598708
LF82_0056	aidB	Protein aidB	1640	700	368	0.928	0.000291771
LF82_0057	ais	Protein ais	602	1460	5474	-1.907	4.82112e-08
LF82_0066	alkA	DNA-3-methyladenine glycosylase 2	848	232	203	0.198	0.487597
LF82_0067	alkB	alpha-ketoglutarate-dependent dioxygenase alkB	650	210	60	1.808	2.01437e-08
LF82_0072	allR	Negative regulator of allantoin and glyoxylate	815	2259	3272	-0.534	0.0441624
LF82_0073	allS	HTH-type transcriptional regulator	926	243	98	1.31	1.99931e-05
LF82_0074	alr	alanine racemase, biosynthetic	1079	411	621	-0.595	0.00727168
LF82_0075	alsA	D-allose import ATP-binding protein alsA	1532	544	139	1.971	7.14284e-11
LF82_0076	alsB	D-allose-binding periplasmic protein	941	394	156	1.338	8.69314e-07
LF82_0077	alsC	D-allose transport system permease protein alsC	980	409	124	1.725	5.36312e-11
LF82_0080	alx	Inner membrane protein alx	965	647	346	0.904	0.000182457
LF82_0081	amiA	N-acetylmuramoyl-L-alanine amidase amiA	869	957	1793	-0.906	0.00397078
LF82_0082	amiB	N-acetylmuramoyl-L-alanine amidase amiB	1331	964	1206	-0.324	0.235072
LF82_0083	amiC	N-acetylmuramoyl-L-alanine amidase amiC	1253	1268	2226	-0.813	0.00435953
LF82_0085	ampC	Beta-lactamase	1133	42235	53487	-0.341	0.400704
LF82_0086	ampD	Protein ampD	551	579	449	0.366	0.110375
LF82_0087	ampE	Protein ampE	854	403	329	0.291	0.217209
LF82_0088	ampG	Protein ampG	1475	1111	1022	0.12	0.638219
LF82_0089	ampH	Penicillin-binding protein ampH	1157	644	1231	-0.935	6.01863e-05
LF82_0090	amtB	Ammonia channel	1286	916	455	1.01	1.34367e-05
LF82_0091	amyA	Cytoplasmic alpha-amylase	1487	1643	2383	-0.536	0.0532796
LF82_0095	ansP	L-asparagine permease	1499	822	1149	-0.483	0.0335206
LF82_0096	apaG	Protein apaG	377	321	434	-0.435	0.0816607
LF82_0097	apaH	bis(5'-nucleosyl)-tetraphosphatase, symmetrical	848	794	1111	-0.485	0.0329784
LF82_0098	apbE	Thiamine biosynthesis lipoprotein apbE	1055	494	527	-0.094	0.701078
LF82_0099	aphA	Class B acid phosphatase	713	1184	1017	0.219	0.377605
LF82_0100	appA	Periplasmic appA protein	1340	348	983	-1.5	1.7247e-13
LF82_0101	appB	Cytochrome bd-II oxidase subunit 2	1136	743	531	0.486	0.0463625
LF82_0102	appC	Cytochrome bd-II oxidase subunit 1	1544	662	309	1.101	3.46809e-06
LF82_0104	aqpZ	Aquaporin Z	695	346	226	0.616	0.0114547
LF82_0107	arac	Arabinose operon regulatory protein	845	297	362	-0.285	0.353292
LF82_0109	arae	Arabinose-proton symporter	1418	919	401	1.197	7.21367e-08
LF82_0110	araF	L-arabinose-binding periplasmic protein	989	537	277	0.959	1.97001e-05
LF82_0111	araG	Arabinose import ATP-binding protein araG	1514	661	358	0.886	8.07977e-05
LF82_0112	araH	L-arabinose transport system permease protein araH	986	509	187	1.446	9.1321e-08
LF82_0113	araJ	Protein araJ	1184	1016	580	0.809	0.000432523
LF82_0114	arcA	aerobic respiration control protein arcA	716	2197	2825	-0.363	0.207761
LF82_0115	arcB	aerobic respiration control sensor protein arcB	2336	6443	9127	-0.502	0.137991
LF82_0124	argO	Arginine exporter protein argO	635	685	1086	-0.664	0.00297797
LF82_0125	argP	chromosome initiation inhibitor	893	904	1015	-0.167	0.479403
LF82_0127	argR	Arginine repressor	470	1646	1495	0.139	0.625933
LF82_0129	argT	Lysine-arginine-ornithine-binding periplasmic protein	782	935	676	0.47	0.210742
LF82_0136	arnA	bifunctional polymyxin resistance protein arnA	1982	1570	2596	-0.726	0.00380372
LF82_0137	arnB	UDP-4-amino-4-deoxy-L-arabinose--oxoglutarate	1139	1460	4763	-1.706	1.59557e-09
LF82_0138	arnC	Undecaprenyl-phosphate 4-deoxy-4-formamido-L-arabinose	968	595	1077	-0.857	5.64685e-05
LF82_0139	arnT	Undecaprenyl phosphate-alpha-4-amino-4-deoxy-L-arabinose	1652	1186	1676	-0.499	0.0570063
LF82_0150	aroM	Protein aroM	677	1044	1843	-0.82	0.000605751
LF82_0151	aroP	Aromatic amino acid transport protein aroP	1370	699	636	0.137	0.565053
LF82_0153	artI	Arginine-binding periplasmic protein 1	731	462	417	0.15	0.558367
LF82_0154	artJ	Arginine-binding periplasmic protein 2	731	1967	491	2.002	0.000116235
LF82_0155	artM	Arginine transport system permease protein artM	668	367	313	0.232	0.333119
LF82_0156	artP	Arginine transport ATP-binding protein artP	728	724	770	-0.09	0.778364
LF82_0157	artQ	Arginine transport system permease protein artQ	716	447	166	1.428	6.98352e-08
LF82_0158	ascB	6-phospho-beta-glucosidase ascB	1424	515	235	1.133	1.82452e-05
LF82_0159	ascF	PTS system arbutin-, cellobiose-, and salicin-specific	1457	377	117	1.691	8.67292e-10
LF82_0160	ascG	HTH-type transcriptional regulator ascG	1010	580	617	-0.09	0.711651
LF82_0162	aslA	Arylsulfatase	1655	932	562	0.73	0.00448724
LF82_0163	aslB	arylsulfatase-activating protein aslB	1235	537	583	-0.116	0.638904
LF82_0164	asmA	Protein asmA	1853	2783	3503	-0.332	0.276737
LF82_0166	asnB	sparagine synthetase B [glutamine-hydrolyzing]	1664	1336	826	0.695	0.0141743
LF82_0167	asnC	Regulatory protein asnC	458	790	1618	-1.036	1.41747e-05
LF82_0179	asr	acid shock protein	335	2386	29084	-3.607	3.48159e-26
LF82_0187	atoC	acetoacetate metabolism regulatory protein atoC	1385	815	421	0.952	6.1683e-06
LF82_0189	atoE	Short-chain fatty acids transporter	1322	485	111	2.128	1.47095e-13
LF82_0190	atoS	Signal transduction histidine-protein kinase atoS	1826	831	577	0.526	0.0209927
LF82_0201	azoR	FMN-dependent NadH-azoreductase	605	651	674	-0.051	0.83434
LF82_0202	bacA	Undecaprenyl-diphosphatase	821	883	1371	-0.636	0.00941325
LF82_0203	baeR	Transcriptional regulatory protein baeR	722	862	1286	-0.577	0.0129055
LF82_0204	baes	Signal transduction histidine-protein kinase baes	1403	603	519	0.217	0.325155
LF82_0205	barA	Signal transduction histidine-protein kinase barA	2756	3555	4591	-0.369	0.207139
LF82_0206	basR	Transcriptional regulatory protein basR/pmrA	668	715	1429	-0.999	8.29979e-06
LF82_0207	basS	Sensor protein basS/pmrB	1091	974	3129	-1.684	7.4564e-10
LF82_0208	bax	Protein bax	824	5758	9569	-0.733	0.0148447
LF82_0209	bcp	peroxiredoxin bcp	470	2363	4124	-0.804	0.0100444
LF82_0210	bcr	bicyclomycin resistance protein	1190	1837	3136	-0.772	0.0102655
LF82_0211	bcsA	Cellulose synthase catalytic subunit [UDP-forming]	2618	2103	1498	0.49	0.0536085
LF82_0212	bcsB	Cyclic di-GMP-binding protein	2339	993	612	0.698	0.00224827
LF82_0213	bcsC	Cellulose synthase operon protein C	3473	1450	978	0.568	0.014065
LF82_0214	bcsE	orf	1571	2131	2725	-0.355	0.191823
LF82_0215	bcsF	orf	191	128	108	0.251	0.425314
LF82_0216	bcsG	orf	1679	1727	1321	0.386	0.113508
LF82_0217	bcsZ	endoglucanase	1112	693	519	0.418	0.0663988
LF82_0218	bdm	Protein bdm	215	174	159	0.138	0.666875
LF82_0221	betI	HTH-type transcriptional regulator betI	587	1380	2642	-0.937	0.000302604
LF82_0222	betT	High-affinity choline transport protein	2033	2149	2539	-0.24	0.388888
LF82_0223	bfd	Bacterioferritin-associated ferredoxin	194	697	2240	-1.685	1.41463e-10
LF82_0224	bfr	Bacterioferritin	476	5248	8331	-0.667	0.0272416
LF82_0225	bglA	6-phospho-beta-glucosidase bglA	1439	1652	2724	-0.721	0.00799778
LF82_0226	bglB	6-phospho-beta-glucosidase bglB	1394	739	132	2.482	8.99518e-22
LF82_0227	bglF	PTS system beta-glucoside-specific EIIBCA component	1874	681	125	2.448	2.29816e-22
LF82_0228	bglG	Cryptic beta-glucoside bgl operon antiterminator	836	318	106	1.591	5.08356e-09
LF82_0229	bglH	outer membrane protein yieC	1616	856	235	1.868	1.4246e-11
LF82_0230	bglJ	Transcriptional activator protein bglJ	527	359	1053	-1.552	1.78947e-07
LF82_0232	bhsA	orf	257	215	744	-1.788	3.79903e-11
LF82_0235	bioC	biotin synthesis protein bioC	755	125	52	1.259	0.000273911
LF82_0238	bioH	Carboxylesterase bioH	770	317	175	0.861	0.000647891
LF82_0239	birA	bifunctional protein birA	965	1312	2886	-1.138	1.24991e-05
LF82_0241	blc	Outer membrane lipoprotein blc	533	1221	2131	-0.804	0.0179679
LF82_0242	blr	Beta-lactam resistance protein	125	499	767	-0.622	0.197755
LF82_0243	bolA	Protein bolA	317	4498	2202	1.03	0.000769863
LF82_0244	borD	Lipoprotein bor homolog from lambdoid prophage DLP12	293	1279	1029	0.313	0.298472	virulence iss gene	other
LF82_0245	brnQ	Branched-chain amino acid transport system II carrier	1319	867	778	0.157	0.563004
LF82_0246	bssR	biofilm regulator bssR	383	23553	21756	0.114	0.756644
LF82_0247	bssS	biofilm regulator bssS	254	8272	9991	-0.272	0.41506
LF82_0248	btuB	Vitamin B12 transporter btuB	1844	1959	2671	-0.447	0.0961291
LF82_0249	btuC	Vitamin B12 import system permease protein btuC	980	1042	1264	-0.28	0.255288
LF82_0250	btuD	Vitamin B12 import ATP-binding protein btuD	749	649	1155	-0.832	0.000276983
LF82_0251	btuE	Vitamin B12 transport periplasmic protein btuE	551	1319	1904	-0.529	0.0398331
LF82_0252	btuF	Vitamin B12-binding protein	800	564	585	-0.055	0.817301
LF82_0255	cadB	cadaverine/lysine antiporter	1334	640	177	1.852	2.48345e-13
LF82_0256	cadC	Transcriptional activator cadC	1538	1458	1369	0.091	0.731662
LF82_0261	caiE	Carnitine operon protein caiE	590	158	49	1.687	8.43778e-07
LF82_0262	caiF	Transcriptional activatory protein caiF	395	435	196	1.151	0.000210344
LF82_0263	caiT	L-carnitine/gamma-butyrobetaine antiporter	1514	645	86	2.913	1.2813e-22
LF82_0264	can	Carbonic anhydrase 2	662	2691	3926	-0.546	0.0839762
LF82_0267	cbl	HTH-type transcriptional regulator cbl	950	790	6353	-3.008	2.10469e-24
LF82_0268	cbpA	Curved DNA-binding protein	920	1010	856	0.24	0.379839
LF82_0269	cbpM	chaperone-modulator protein cbpM	305	157	109	0.534	0.0732757
LF82_0270	cbrA	orf	1100	341	158	1.109	7.68215e-05
LF82_0271	cbrB	Inner membrane protein yieI	473	508	565	-0.153	0.540734
LF82_0272	cca	Multifunctional CCA protein	1238	1352	2724	-1.011	4.40444e-05
LF82_0273	ccmA	Cytochrome c biogenesis ATP-binding export protein ccmA	623	190	240	-0.338	0.385273
LF82_0274	ccmB	Heme exporter protein B	662	190	114	0.735	0.0202295
LF82_0275	ccmC	Heme exporter protein C	737	319	162	0.982	0.00078473
LF82_0276	ccmD	Heme exporter protein D	209	91	93	-0.041	0.937996
LF82_0277	ccmE	Cytochrome c-type biogenesis protein ccmE	479	348	125	1.472	2.68148e-06
LF82_0278	ccmF	Cytochrome c-type biogenesis protein ccmF	1943	1063	253	2.072	3.06987e-14
LF82_0279	ccmG	Thiol:disulfide interchange protein dsbE	557	213	180	0.236	0.495968
LF82_0280	ccmH	Cytochrome c-type biogenesis protein ccmH	1052	629	667	-0.084	0.759373
LF82_0281	cdaR	Carbohydrate diacid regulator	1157	596	2320	-1.96	5.15523e-17
LF82_0283	cdh	CDP-diacylglycerol pyrophosphatase	755	456	448	0.026	0.917171
LF82_0285	cedA	Cell division activator cedA	242	748	896	-0.263	0.325026
LF82_0287	chaA	Calcium/proton antiporter	1100	712	2521	-1.823	1.58868e-10
LF82_0288	chaB	Cation transport regulator chaB	230	838	986	-0.232	0.434581
LF82_0289	chac	Cation transport protein chac	716	733	1262	-0.785	0.000662997
LF82_0290	chbA	N,N'-diacetylchitobiose-specific phosphotransferase	350	364	507	-0.481	0.0660294
LF82_0291	chbB	N,N'-diacetylchitobiose-specific phosphotransferase	320	229	517	-1.174	2.04217e-07
LF82_0292	chbC	N,N'-diacetylchitobiose permease IIC component	1358	622	299	1.056	2.22845e-05
LF82_0293	chbF	6-phospho-beta-glucosidase	1352	686	474	0.535	0.0299122
LF82_0294	chbG	orf	758	485	499	-0.041	0.887691
LF82_0295	chbR	HTH-type transcriptional regulator chbR	842	563	663	-0.238	0.288519
LF82_0296	cheA	chemotaxis protein cheA	1964	637	688	-0.109	0.737595
LF82_0297	cheB	chemotaxis response regulator protein-glutamate	1049	328	233	0.497	0.0805116
LF82_0298	cheR	chemotaxis protein methyltransferase	860	190	69	1.462	9.21833e-05
LF82_0299	cheW	chemotaxis protein cheW	503	275	667	-1.276	0.000200068
LF82_0300	cheY	chemotaxis protein cheY	389	262	260	0.009	0.983996
LF82_0301	cheZ	chemotaxis protein cheZ	644	186	131	0.509	0.0771861
LF82_0303	cho	excinuclease cho	887	786	1632	-1.054	0.000302971
LF82_0304	chpA	PemK-like protein 1	335	620	1071	-0.79	0.000709827
LF82_0305	chpR	PemI-like protein 1	248	583	1098	-0.916	0.000573606
LF82_0306	cirA	Colicin I receptor	1991	796	542	0.556	0.0195415
LF82_0311	citG	2-(5''-triphosphoribosyl)-3'-dephosphocoenzyme-A	878	183	32	2.491	5.95085e-14
LF82_0312	citT	Citrate carrier	1463	732	271	1.434	2.07595e-09
LF82_0313	citX	Apo-citrate lyase phosphoribosyl-dephospho-CoA	551	59	5	3.414	1.04234e-13
LF82_0314	clcA	H(+)/Cl(-) exchange transporter clcA	1421	1054	1157	-0.134	0.59197
LF82_0315	clcB	Voltage-gated ClC-type chloride channel clcB	1256	818	588	0.477	0.030186
LF82_0316	cld	chain length determinant protein	977	12338	29930	-1.278	0.000807511
LF82_0317	clpA	ATP-dependent Clp protease ATP-binding subunit clpA	2276	6100	12798	-1.069	0.00111924
LF82_0318	clpB	chaperone clpB	2471	2626	4513	-0.781	0.00493703
LF82_0319	clpP	ATP-dependent Clp protease proteolytic subunit	623	2921	5048	-0.789	0.00413361
LF82_0320	clpS	ATP-dependent Clp protease adaptor protein clpS	320	3476	7925	-1.189	0.000428556
LF82_0321	clpX	ATP-dependent Clp protease ATP-binding subunit clpX	1274	4775	11947	-1.323	9.66139e-06
LF82_0324	cmoA	Protein yecO	743	1009	1753	-0.797	0.00587251
LF82_0325	cmoB	orf	971	901	1274	-0.501	0.0486411
LF82_0326	cmr	Multidrug translocase mdfA	1232	876	1135	-0.373	0.107361
LF82_0327	cmtA	PTS system mannitol-specific cryptic EIICB component	1388	871	170	2.358	5.54864e-17
LF82_0328	cmtB	Mannitol-specific cryptic phosphotransferase enzyme IIA	443	109	43	1.352	1.6305e-05
LF82_0329	cnu	H-NS/stpA-binding protein 2	215	309	609	-0.981	0.000681013
LF82_0333a	cobB		1079	740	1179	-0.672	0.00310157
LF82_0333b	cobB		1079	173	229	-0.41	0.157656
LF82_0339	codB	Cytosine permease	1259	575	117	2.292	1.71189e-14
LF82_0340	cof	Protein cof	818	713	1012	-0.506	0.0430516
LF82_0341	copA	Copper-transporting P-type ATPase	2504	840	1025	-0.286	0.216629
LF82_0342	corA	Magnesium transport protein corA	950	943	1548	-0.715	0.00255642
LF82_0343	cpdA	Protein icc	827	795	608	0.384	0.0905175
LF82_0344	cpdB	2',3'-cyclic-nucleotide 2'-phosphodiesterase	1943	1223	1507	-0.3	0.237324
LF82_0347	cpxA	Sensor protein cpxA	1373	874	1238	-0.503	0.0332657
LF82_0348	cpxP	Periplasmic protein cpxP	500	5253	34030	-2.696	5.83652e-14
LF82_0349	cpxR	Transcriptional regulatory protein cpxR	698	843	1211	-0.524	0.0289749
LF82_0350	crcB	Protein crcB	383	305	485	-0.671	0.00874561
LF82_0351	creA	Protein creA	473	626	884	-0.499	0.0375934
LF82_0352	creB	Transcriptional regulatory protein creB	689	373	403	-0.111	0.658697
LF82_0353	creC	Sensor protein creC	1424	724	546	0.408	0.0909118
LF82_0354	creD	Inner membrane protein creD	1352	782	611	0.357	0.0976463
LF82_0355	crl	Sigma factor-binding protein crl	401	4928	11493	-1.221	3.70077e-05
LF82_0356	crp	Catabolite gene activator	632	1818	1428	0.349	0.171481
LF82_0357	crr	glucose-specific phosphotransferase enzyme IIA component	509	4737	5670	-0.259	0.396621
LF82_0358	csdA	Cysteine sulfinate desulfinase	1205	1563	7050	-2.174	1.98517e-12
LF82_0359	csdE	sufE-like protein ygdK	443	532	1420	-1.419	1.47927e-07
LF82_0360	csgA	Major curlin subunit	455	206	74	1.477	4.55026e-06	virulence gene	pili
LF82_0361	csgB	Minor curlin subunit	455	138	67	1.055	0.000828129	virulence gene	pili
LF82_0362	csgC	curli production protein csgC	332	208	232	-0.149	0.631955	virulence gene	pili
LF82_0363	csgD	csgAB operon transcriptional regulatory	650	438	431	0.025	0.929419
LF82_0364	csgE	Curli production assembly/transport component csgE	389	243	278	-0.19	0.510033
LF82_0365	csgF	Curli production assembly/transport component csgF	416	166	121	0.461	0.175274
LF82_0366	csgG	Curli production assembly/transport component csgG	833	463	700	-0.594	0.00872503
LF82_0367	csiD	Protein csiD	977	249	43	2.521	1.10616e-11
LF82_0368	csiE	Stationary phase-inducible protein csiE	1301	1006	908	0.149	0.570527
LF82_0369	csiR	HTH-type transcriptional regulator	680	411	342	0.267	0.258927
LF82_0370	cspA	Cold shock protein cspA	212	278211	342602	-0.3	0.559852
LF82_0371	cspB	Cold shock-like protein cspB	215	42959	49705	-0.21	0.74789
LF82_0372	cspC	Cold shock-like protein cspC	209	6666	3728	0.839	0.0342079
LF82_0373	cspD	Cold shock-like protein cspD	254	7673	3209	1.258	9.45234e-06
LF82_0374	cspE	Cold shock-like protein cspE	209	98586	37123	1.409	0.00332586
LF82_0375	cspG	Cold shock-like protein cspG	212	68949	150614	-1.127	0.0598526
LF82_0376	cspH	Cold shock-like protein cspH	212	959	1812	-0.92	0.155054
LF82_0377	cspI	Cold shock-like protein cspI	212	7461	8248	-0.145	0.780763
LF82_0378	csrA	Carbon storage regulator	185	6985	6588	0.084	0.816414
LF82_0381	csrD	orf	1940	2564	5120	-0.998	0.000959487
LF82_0382	cstA	Carbon starvation protein A	2105	3826	1761	1.119	1.93824e-05
LF82_0383	cueO	Blue copper oxidase cueO	1550	626	687	-0.134	0.611629
LF82_0384	cueR	HTH-type transcriptional regulator cueR	407	162	154	0.068	0.827355
LF82_0385	cusA	Cation efflux system protein cusA	3143	1214	335	1.856	1.2272e-10
LF82_0386	cusB	Cation efflux system protein cusB	1223	286	115	1.309	0.00010406
LF82_0387	cusC	Cation efflux system protein cusC	1382	233	529	-1.178	9.24051e-05
LF82_0388	cusF	Cation efflux system protein cusF	332	203	272	-0.418	0.345604
LF82_0389	cusR	Transcriptional regulatory protein cusR	683	503	752	-0.584	0.0123415
LF82_0390	cusS	Sensor kinase cusS	1442	839	1096	-0.386	0.0941658
LF82_0391	cutA	Divalent-cation tolerance protein cutA	338	760	924	-0.282	0.325965
LF82_0392	cutC	Copper homeostasis protein cutC	746	5582	8187	-0.553	0.0668306
LF82_0393	cvpA	Colicin V production protein	488	1333	682	0.967	0.000741452
LF82_0394	cvrA	Cell volume regulation protein A	1736	1964	2442	-0.314	0.249044
LF82_0395	cyaA	adenylate cyclase	2546	4287	6834	-0.673	0.0263102
LF82_0396	cyaY	Protein cyaY	320	2725	2875	-0.078	0.818963
LF82_0397	cybB	Cytochrome b561	530	2673	6262	-1.228	5.26926e-05
LF82_0398	cybC	Soluble cytochrome b562	386	1006	1357	-0.432	0.133118
LF82_0399	cycA	D-serine/D-alanine/glycine transporter	1412	2580	3234	-0.326	0.298307
LF82_0401	cydB	Cytochrome d ubiquinol oxidase subunit 2	1139	8468	4384	0.95	0.00999865
LF82_0402	cydC	ATP-binding/permease protein cydC	1721	962	599	0.681	0.00159742
LF82_0403	cydD	ATP-binding/permease protein cydD	1766	982	726	0.436	0.0446442
LF82_0408	cyoE	Protoheme IX farnesyltransferase	890	9114	6023	0.598	0.0640678
LF82_0409	cysA	Sulfate/thiosulfate import ATP-binding protein cysA	1097	221	529	-1.254	4.7391e-07
LF82_0410	cysB	HTH-type transcriptional regulator cysB	974	1453	3878	-1.417	2.44463e-07
LF82_0421	cysP	Thiosulfate-binding protein	1016	374	1145	-1.61	3.06202e-10
LF82_0422	cysQ	Protein cysQ	740	466	511	-0.133	0.565291
LF82_0425	cysU	Sulfate transport system permease protein cysT	833	197	634	-1.682	4.47261e-11
LF82_0426	cysW	Sulfate transport system permease protein cysW	875	279	215	0.376	0.18794
LF82_0427	cysZ	Protein cysZ	761	2236	2795	-0.322	0.283432
LF82_0428	cytR	HTH-type transcriptional repressor cytR	1025	905	889	0.025	0.925899
LF82_0429	dacA	Penicillin-binding protein 5	1211	3061	3724	-0.283	0.346181
LF82_0430	dacB	Penicillin-binding protein 4	1433	599	766	-0.354	0.106238
LF82_0431	dacC	Penicillin-binding protein 6	1202	1037	2262	-1.125	2.33415e-06
LF82_0432	dacD	Penicillin-binding protein 6B	1166	537	376	0.516	0.0396171
LF82_0433	dadA	D-amino acid dehydrogenase small subunit	1298	1046	672	0.64	0.019246
LF82_0435	dam	DNA adenine methylase	836	1102	1623	-0.559	0.0334526
LF82_0436	damX	Protein damX	1286	3700	8085	-1.128	0.000978937
LF82_0437	dapA	Dihydrodipicolinate synthase	878	5707	16072	-1.494	1.22848e-05
LF82_0438	dapB	Dihydrodipicolinate reductase	821	2731	2783	-0.028	0.93089
LF82_0439	dapD	2,3,4,5-tetrahydropyridine-2,6-dicarboxylate	824	917	655	0.487	0.0250112
LF82_0440	dapE	Succinyl-diaminopimelate desuccinylase	1127	1559	2526	-0.697	0.00979738
LF82_0441	dapF	Diaminopimelate epimerase	824	698	732	-0.07	0.799198
LF82_0442	dbpA	ATP-independent RNA helicase dbpA	1373	1032	1996	-0.952	0.000227881
LF82_0444	dcm	DNA-cytosine methyltransferase	1418	595	770	-0.373	0.0888724
LF82_0445	dcp	Peptidyl-dipeptidase dcp	2045	1206	1425	-0.241	0.372093
LF82_0446	dcrB	Protein dcrB	557	1907	2167	-0.185	0.479371
LF82_0447	dctA	aerobic C4-dicarboxylate transport protein	1286	2392	3166	-0.405	0.228244
LF82_0448	dctR	HTH-type transcriptional regulator dctR	530	223	149	0.576	0.0286183
LF82_0449	dcuA	Anaerobic C4-dicarboxylate transporter dcuA	1301	1973	1706	0.209	0.507621
LF82_0450	dcuB	Anaerobic C4-dicarboxylate transporter dcuB	1340	838	365	1.201	1.28766e-06
LF82_0451	dcuC	Anaerobic C4-dicarboxylate transporter dcuC	1385	586	359	0.707	0.00169227
LF82_0452	dcuR	Transcriptional regulatory protein dcuR	719	523	648	-0.311	0.180295
LF82_0453	dcuS	Sensor protein dcuS	1631	2222	3197	-0.525	0.0574962
LF82_0454	dcyD	D-cysteine desulfhydrase	986	851	1420	-0.738	0.00529634
LF82_0457	dead	Cold-shock DEad box protein A	1937	6430	26275	-2.031	1.62644e-09
LF82_0458	dedA	Protein dedA	659	437	610	-0.481	0.0379677
LF82_0459	dedD	Protein dedD	662	763	864	-0.181	0.499533
LF82_0460	def	Peptide deformylase	509	6086	9278	-0.608	0.06269
LF82_0461	degP	Protease do	1424	2635	24838	-3.237	3.7856e-24
LF82_0462	degQ	Protease degQ	1367	743	1273	-0.776	0.00320335
LF82_0463	degS	Protease degS	1067	1476	2228	-0.594	0.0251925
LF82_0468	deoR	Deoxyribose operon repressor	758	665	1634	-1.298	1.548e-08
LF82_0469	der	GTP-binding protein engA	1472	2242	12407	-2.469	1.23877e-13
LF82_0471	dgkA	Diacylglycerol kinase	368	596	570	0.061	0.830944
LF82_0475	dgoR	Galactonate operon transcriptional repressor	689	338	524	-0.634	0.0101889
LF82_0476	dgoT	D-galactonate transporter	1337	890	343	1.376	8.14798e-07
LF82_0477	dgsA	Protein mlc	1220	1259	1429	-0.183	0.461426
LF82_0478	dgt	Deoxyguanosinetriphosphate triphosphohydrolase	1517	1436	1654	-0.203	0.442014
LF82_0479	dhaK	PTS-dependent dihydroxyacetone kinase	1070	611	252	1.276	1.72473e-07
LF82_0480	dhal	PTS-dependent dihydroxyacetone kinase, adP-binding	632	248	96	1.359	1.12356e-06
LF82_0481	dhaM	PTS-dependent dihydroxyacetone kinase, phosphotransferase	1418	1036	638	0.7	0.00246821
LF82_0482	dhaR	PTS-dependent dihydroxyacetone kinase operon regulatory	1919	594	613	-0.043	0.861236
LF82_0483	diaA	DnaA initiator-associating protein diaA	590	1569	2805	-0.839	0.00144453
LF82_0484	dicB	Division inhibition protein dicB	188	51	56	-0.124	0.751506
LF82_0486	dinB	DNA polymerase IV	1055	462	610	-0.403	0.0688279
LF82_0487	dinD	DNA-damage-inducible protein D	836	966	1534	-0.667	0.00373925
LF82_0488	dinF	DNA-damage-inducible protein F	1379	951	1331	-0.483	0.0422484
LF82_0489	dinG	ATP-dependent helicase dinG	2150	1534	1915	-0.321	0.248904
LF82_0490	dinI	DNA-damage-inducible protein I	245	352	1119	-1.67	2.35241e-06
LF82_0491	dipZ	Thiol:disulfide interchange protein dsbD	1697	1038	818	0.344	0.153859
LF82_0492	djlA	DnaJ-like protein djlA	815	962	1207	-0.327	0.203063
LF82_0495	dksA	DnaK suppressor protein	455	8431	13369	-0.665	0.0467429
LF82_0497	dmsA	Anaerobic dimethyl sulfoxide reductase chain A	2444	1157	807	0.519	0.0962869
LF82_0500	dmsD	Twin-arginine leader-binding protein dmsD	614	306	417	-0.445	0.0480657
LF82_0501	dnaA	chromosomal replication initiator protein dnaA	1403	4522	12027	-1.411	0.000116395
LF82_0502	dnaB	Replicative DNA helicase	1415	1005	1415	-0.495	0.0541855
LF82_0503	dnac	DNA replication protein dnac	737	1162	1822	-0.649	0.0121968
LF82_0504	dnae	DNA polymerase III subunit alpha	3482	5756	7789	-0.437	0.187938
LF82_0505	dnaG	DNA primase	1745	3428	9491	-1.47	7.97992e-07
LF82_0506	dnaJ	chaperone protein dnaJ	1130	1703	3656	-1.102	6.50566e-05
LF82_0507	dnaK	chaperone protein dnaK	1916	14302	29707	-1.055	0.00234821
LF82_0508	dnaN	DNA polymerase III subunit beta	1100	1927	3952	-1.036	0.000737859
LF82_0509	dnaQ	DNA polymerase III subunit epsilon	731	1367	3119	-1.191	2.17459e-05
LF82_0510	dnaT	Primosomal protein 1	539	276	364	-0.401	0.0973989
LF82_0511	dnaX	DNA polymerase III subunit tau	1931	1463	1864	-0.35	0.246579
LF82_0512	dos	Heme-regulated cyclic AMP phosphodiesterase	2399	858	588	0.545	0.0286756
LF82_0513	dpiA	Transcriptional regulatory protein dpiA	680	282	397	-0.494	0.0427471
LF82_0514	dpiB	Sensor kinase dpiB	1658	1054	952	0.147	0.538066
LF82_0515	dppA	Periplasmic dipeptide transport protein	1607	2021	2232	-0.143	0.603253
LF82_0516	dppB	Dipeptide transport system permease protein dppB	1019	454	120	1.922	3.60316e-11
LF82_0517	dppC	Dipeptide transport system permease protein dppC	902	259	59	2.126	1.54966e-09
LF82_0518	dppD	Dipeptide transport ATP-binding protein dppD	983	420	108	1.966	4.06669e-12
LF82_0519	dppF	Dipeptide transport ATP-binding protein dppF	1004	726	471	0.624	0.00639297
LF82_0520	dps	DNA protection during starvation protein	596	7387	3375	1.13	8.75881e-05
LF82_0521	dsbA	Thiol:disulfide interchange protein dsbA	626	1840	3018	-0.714	0.00673574
LF82_0522	dsbB	Disulfide bond formation protein B	530	372	470	-0.339	0.253931
LF82_0523	dsbC	Thiol:disulfide interchange protein dsbC	710	741	1893	-1.353	1.94447e-07
LF82_0524	dsbG	Thiol:disulfide interchange protein dsbG	806	1117	1229	-0.138	0.625522
LF82_0526	dsdC	HTH-type transcriptional regulator dsdC	935	413	614	-0.571	0.00963726
LF82_0527	dsdX	DsdX permease	1337	740	442	0.745	0.00126065
LF82_0529	dsrB	Protein dsrB	188	930	1401	-0.593	0.0298487
LF82_0530	dtd	D-tyrosyl-tRNA(Tyr) deacylase	437	245	370	-0.594	0.0129842
LF82_0531	dusA	tRNA-dihydrouridine synthase A	995	776	1413	-0.864	0.000201381
LF82_0532	dusB	tRNA-dihydrouridine synthase B	965	11935	52805	-2.146	4.15028e-07
LF82_0533	dusC	tRNA-dihydrouridine synthase C	950	491	723	-0.56	0.00890089
LF82_0537	eamA	amino acid metabolite efflux pump	899	763	1075	-0.493	0.0289749
LF82_0538	eamB	Inner membrane protein yfiK	587	430	471	-0.131	0.657874
LF82_0539	ebgA	Evolved beta-galactosidase subunit alpha	3092	818	368	1.153	1.85214e-06
LF82_0540	ebgC	Evolved beta-galactosidase subunit beta	449	90	38	1.241	0.000172655
LF82_0541	ebgR	HTH-type transcriptional regulator ebgR	983	1103	1111	-0.011	0.971295
LF82_0542	ecnA	entericidin A	125	154	442	-1.523	3.16463e-08
LF82_0543	ecnB	entericidin B	146	322	218	0.565	0.0608454
LF82_0544	eco	Ecotin	488	790	1176	-0.574	0.024625
LF82_0545	ecpD	chaperone protein ecpD	740	321	262	0.293	0.269641
LF82_0548	efeU	Ferrous iron permease efeU	830	1719	1665	0.045	0.901496
LF82_0549	efp	elongation factor P	566	3385	4142	-0.291	0.361046
LF82_0550	elaA	Protein elaA	461	835	1070	-0.358	0.238691
LF82_0551	elaB	Protein elaB	305	949	667	0.509	0.024757
LF82_0552	elbB	enhancing lycopene biosynthesis protein 2	653	549	584	-0.09	0.727208
LF82_0553	emrA	Multidrug resistance protein A	1172	607	2262	-1.899	1.73234e-15
LF82_0554	emrB	Multidrug resistance protein B	1538	549	919	-0.743	0.000757143
LF82_0555	emrD	Multidrug resistance protein D	1184	430	371	0.215	0.410204
LF82_0556	emrE	Multidrug transporter emrE	332	851	675	0.334	0.347507
LF82_0557	emrE	Multidrug transporter emrE	353	1084	1588	-0.551	0.100203
LF82_0558	emrK	Multidrug resistance protein K	1163	377	198	0.932	0.000689023
LF82_0559	emrY	Multidrug resistance protein Y	1538	832	885	-0.089	0.778375
LF82_0560	emtA	Membrane-bound lytic murein transglycosylase E	725	405	484	-0.26	0.245227
LF82_0561	endA	endonuclease-1	710	364	379	-0.056	0.82647
LF82_0569	entS	enterobactin exporter entS	1250	559	319	0.812	0.00061901
LF82_0570	envC	orf	1283	1378	2281	-0.727	0.0114564
LF82_0571	envR	acrEF/envCD operon repressor	662	261	247	0.082	0.788178
LF82_0572	envZ	Osmolarity sensor protein envZ	1352	739	303	1.285	5.29494e-08
LF82_0574	eptA	orf	1643	1660	3255	-0.971	0.000184864
LF82_0575	eptB	orf	1724	1681	4180	-1.314	3.69803e-07
LF82_0576	era	GTP-binding protein era	905	2000	5271	-1.399	2.01253e-06
LF82_0577	erfK	Protein erfK/srfK	923	635	609	0.058	0.828535
LF82_0578	essD	Lysis protein S homolog from lambdoid prophage DLP12	215	397	587	-0.564	0.028053
LF82_0579	essQ	Lysis protein S homolog from lambdoid prophage Qin	215	191	535	-1.484	6.65871e-08
LF82_0580	eutA	ethanolamine utilization protein eutA	1403	223	36	2.649	2.15081e-13
LF82_0583	eutD	ethanolamine utilization protein eutD	1016	357	108	1.721	2.74561e-11
LF82_0584	eutE	ethanolamine utilization protein eutE	1403	149	14	3.384	1.84943e-16
LF82_0585	eutG	ethanolamine utilization protein eutG	1187	168	35	2.278	2.69106e-11
LF82_0586	eutH	ethanolamine utilization protein eutH	1226	514	106	2.273	1.17248e-15
LF82_0587	eutJ	ethanolamine utilization protein eutJ	836	147	13	3.502	8.2902e-18
LF82_0588	eutK	ethanolamine utilization protein eutK	500	94	37	1.337	9.21833e-05
LF82_0589	eutL	ethanolamine utilization protein eutL	659	126	30	2.079	1.82481e-09
LF82_0590	eutM	ethanolamine utilization protein eutM	335	177	55	1.691	1.12767e-05
LF82_0591	eutN	ethanolamine utilization protein eutN	287	62	5	3.614	1.24935e-12
LF82_0592	eutP	ethanolamine utilization protein eutP	479	166	39	2.078	7.46894e-10
LF82_0593	eutQ	ethanolamine utilization protein eutQ	701	192	24	3.009	1.0522e-12
LF82_0594	eutR	HTH-type transcriptional regulator eutR	1052	308	142	1.121	3.63902e-05
LF82_0595	eutS	ethanolamine utilization protein eutS	335	76	20	1.962	8.01773e-07
LF82_0596	eutT	ethanolamine utilization cobalamin adenosyltransferase	803	83	13	2.682	6.42334e-10
LF82_0597	evgA	Positive transcription regulator evgA	614	2688	2853	-0.086	0.801039
LF82_0598	evgS	Sensor protein evgS	3593	6910	6885	0.005	0.989395
LF82_0599	exbB	biopolymer transport exbB protein	734	1711	2981	-0.801	0.0072402
LF82_0600	exbD	biopolymer transport protein exbD	425	921	1617	-0.813	0.0063221
LF82_0601	exoX	exodeoxyribonuclease 10	662	820	1799	-1.134	3.94869e-06
LF82_0602	exuR	exu regulon transcriptional regulator	776	1469	2524	-0.781	0.00292536
LF82_0603	exuT	Hexuronate transporter	1298	720	1637	-1.185	8.02879e-07
LF82_0606	fabD	Malonyl CoA-acyl carrier protein transacylase	929	4071	8776	-1.108	0.000406442
LF82_0611	fabR	HTH-type transcriptional repressor fabR	647	2229	6497	-1.543	2.13286e-07
LF82_0612	fabZ	(3R)-hydroxymyristoyl-[acyl-carrier-protein]	455	6038	14130	-1.227	0.000341737
LF82_0614	fadB	Fatty acid oxidation complex subunit alpha	2189	1176	814	0.533	0.0720688
LF82_0617	fadH	2,4-dienoyl-CoA reductase [NadPH]	2018	1497	496	1.595	5.08692e-07
LF82_0620	fadK	Short-chain-fatty-acid--CoA ligase	1700	494	286	0.788	0.000306813
LF82_0621	fadL	Long-chain fatty acid transport protein	1340	2265	2147	0.077	0.784791
LF82_0622	fadR	Fatty acid metabolism regulator protein	719	1710	3045	-0.833	0.00320335
LF82_0623	fbaA	Fructose-bisphosphate aldolase class 2	1079	3314	3828	-0.208	0.484695
LF82_0624	fbaB	Fructose-bisphosphate aldolase class 1	1124	943	837	0.172	0.485723
LF82_0627	fdhD	Protein fdhD	833	632	593	0.091	0.700117
LF82_0628	fdhE	Protein fdhE	929	1401	2252	-0.685	0.0175868
LF82_0629	fdhF	formate dehydrogenase-H, selenopolypeptide subunit	2147	377	179	1.072	3.12253e-05
LF82_0630	fdnG	Formate dehydrogenase, nitrate-inducible, major subunit	3047	539	289	0.899	0.000146705
LF82_0632	fdnI	Formate dehydrogenase, nitrate-inducible, cytochrome	653	1062	1763	-0.732	0.0036472
LF82_0633	fdoG	Formate dehydrogenase-O, major subunit	3050	5198	10604	-1.029	0.000783382
LF82_0635	fdoI	Formate dehydrogenase, cytochrome b556(fdo) subunit	635	6007	7509	-0.322	0.326529
LF82_0636	fdrA	Protein fdrA	1667	394	66	2.586	3.12228e-15
LF82_0637	fdx	2Fe-2S ferredoxin	335	1603	1624	-0.019	0.94888
LF82_0638	feoB	Ferrous iron transport protein B	1613	1533	2061	-0.428	0.1251
LF82_0639	feoC	Protein yhgG	236	46	51	-0.175	0.668122
LF82_0640	fepA	Ferrienterobactin receptor	2249	851	976	-0.198	0.41455
LF82_0641	fepB	Ferrienterobactin-binding periplasmic protein	956	256	203	0.332	0.224151
LF82_0642	fepC	Ferric enterobactin transport ATP-binding protein fepC	815	494	534	-0.113	0.645107	virulence gene	metabolism
LF82_0643	fepD	Ferric enterobactin transport system permease protein	1004	166	67	1.305	0.000194892	virulence gene	metabolism
LF82_0644	fepE	Ferric enterobactin transport protein fepE	1133	361	216	0.739	0.00754774
LF82_0645	fepG	Ferric enterobactin transport system permease protein	992	270	98	1.466	5.09119e-07	virulence gene	metabolism
LF82_0646	fes	enterochelin esterase	1124	343	275	0.322	0.286278
LF82_0647	ffh	Signal recognition particle protein	1361	1820	4147	-1.189	9.13089e-05
LF82_0649	fhlA	Formate hydrogenlyase transcriptional activator	2078	944	397	1.249	9.83402e-09
LF82_0650	fhuA		2243	NA	NA	NA	NA	virulence gene	metabolism
LF82_0650a	LF82_0650a			1881	2577	-0.454	0.589182
LF82_0650b	LF82_0650b			863	1909	-1.146	0.00395665
LF82_0651	fhuB	Ferrichrome transport system permease protein fhuB	1982	706	375	0.914	7.48872e-05	virulence gene	metabolism
LF82_0652	fhuC	Ferrichrome transport ATP-binding protein fhuC	797	350	209	0.742	0.00156316	virulence gene	metabolism
LF82_0653	fhuD	Ferrichrome-binding periplasmic protein	890	243	161	0.597	0.0354169	virulence gene	metabolism
LF82_0654	fhuE	FhuE receptor	2189	1112	937	0.248	0.344655
LF82_0655	fhuF	Ferric iron reductase protein fhuF	788	3080	9630	-1.645	1.00667e-06
LF82_0656	fic	Cell filamentation protein fic	602	667	1076	-0.69	0.0125155
LF82_0657	fieF	Ferrous-iron efflux pump fieF	902	1451	4188	-1.529	5.39091e-09
LF82_0658	fimA	Type-1 fimbrial protein, A chain	548	21306	7094	1.587	1.81223e-06	virulence gene	pili
LF82_0659	fimB	Type 1 fimbriae regulatory protein fimB	602	428	413	0.051	0.889811	virulence gene	pili
LF82_0660	fimC	chaperone protein fimC	725	3333	2840	0.231	0.497149	virulence gene	pili
LF82_0661	fimD	Outer membrane usher protein fimD	2636	6328	3624	0.804	0.00977683	virulence gene	pili
LF82_0662	fimE	Type 1 fimbriae regulatory protein fimE	596	450	809	-0.845	0.000158358	virulence gene	pili
LF82_0663	fimF	Protein fimF	530	415	206	1.008	0.000106413	virulence gene	pili
LF82_0664	fimG	Protein fimG	503	528	208	1.344	4.30305e-08	virulence gene	pili
LF82_0665	fimH	Protein fimH	902	920	574	0.681	0.00512414	virulence gene	pili
LF82_0666	fimI	Fimbrin-like protein fimI	539	5088	3699	0.46	0.233515	virulence gene	pili
LF82_0667	fis	DNA-binding protein fis	296	1750	4485	-1.358	0.000792036
LF82_0668	fiu	Catecholate siderophore receptor fiu	2282	570	268	1.088	1.06072e-05
LF82_0669	fixA	Protein fixA	770	324	63	2.375	5.8146e-14
LF82_0670	fixB	Protein fixB	941	225	35	2.697	8.92432e-14
LF82_0671	fixC	Protein fixC	1286	297	36	3.029	5.54485e-18
LF82_0672	fixX	Ferredoxin-like protein fixX	287	104	11	3.197	2.23097e-14
LF82_0673	fklB	FKBP-type 22 kDa peptidyl-prolyl cis-trans isomerase	620	812	1301	-0.68	0.010525
LF82_0674	fkpA	FKBP-type peptidyl-prolyl cis-trans isomerase fkpA	812	23116	53787	-1.218	0.000453833
LF82_0675	fkpB	FKBP-type 16 kDa peptidyl-prolyl cis-trans isomerase	449	486	618	-0.35	0.122445
LF82_0677	fldB	Flavodoxin-2	521	1243	2528	-1.025	0.00023558
LF82_0678	flgA	flagella basal body P-ring formation protein flgA	659	306	141	1.119	6.01008e-05
LF82_0679	flgB	flagellar basal-body rod protein flgB	416	138	157	-0.183	0.566536
LF82_0680	flgC	flagellar basal-body rod protein flgC	404	120	83	0.532	0.118681
LF82_0681	flgD	Basal-body rod modification protein flgD	695	140	138	0.029	0.938088
LF82_0682	flgE	flagellar hook protein flgE	1205	559	468	0.257	0.34836
LF82_0683	flgF	flagellar basal-body rod protein flgF	755	124	142	-0.196	0.515826
LF82_0684	flgG	flagellar basal-body rod protein flgG	782	340	154	1.145	0.00015319
LF82_0685	flgH	flagellar L-ring protein	698	197	132	0.575	0.0352382
LF82_0686	flgI	flagellar P-ring protein	1097	301	225	0.424	0.105047
LF82_0687	flgJ	Peptidoglycan hydrolase flgJ	941	371	321	0.212	0.440281
LF82_0688	flgK	flagellar hook-associated protein 1	1643	438	571	-0.382	0.175731
LF82_0689	flgl	flagellar hook-associated protein 3	953	348	450	-0.372	0.0958354
LF82_0690	flgM	Negative regulator of flagellin synthesis	293	156	256	-0.717	0.00772572
LF82_0691	flgN	flagella synthesis protein flgN	416	780	1941	-1.316	4.55364e-05
LF82_0692	flhA	flagellar biosynthesis protein flhA	2078	848	240	1.824	2.4509e-12
LF82_0693	flhB	flagellar biosynthetic protein flhB	1148	390	51	2.936	2.15267e-17
LF82_0694	flhC	flagellar transcriptional activator flhC	578	1026	2437	-1.249	2.29648e-05
LF82_0695	flhD	Transcriptional activator flhD	350	1331	5144	-1.951	6.99937e-08
LF82_0696	flhE	flagellar protein flhE	392	80	60	0.426	0.223243
LF82_0697	fliA	RNA polymerase sigma factor for flagellar operon	719	196	326	-0.732	0.00248513
LF82_0698	fliD	flagellar hook-associated protein 2	1406	544	356	0.611	0.0368282
LF82_0699	fliE	flagellar hook-basal body complex protein fliE	314	69	38	0.883	0.00870678
LF82_0700	fliF	flagellar M-ring protein	1658	430	251	0.781	0.00633775
LF82_0701	fliG	flagellar motor switch protein fliG	995	187	164	0.191	0.515694
LF82_0702	fliH	flagellar assembly protein fliH	686	139	70	0.997	0.00448924
LF82_0704	fliJ	flagellar fliJ protein	443	162	69	1.232	9.99115e-05
LF82_0705	fliK	flagellar hook-length control protein	1127	321	166	0.953	0.000650229
LF82_0706	fliL	flagellar fliL protein	464	118	110	0.117	0.739202
LF82_0707	fliM	flagellar motor switch protein fliM	1004	164	140	0.234	0.474246
LF82_0708	fliN	flagellar motor switch protein fliN	413	97	70	0.489	0.203616
LF82_0709	fliO	flagellar protein fliO	365	175	175	0.008	0.986241
LF82_0710	fliP	flagellar biosynthetic protein fliP	737	150	97	0.627	0.0376132
LF82_0711	fliQ	flagellar biosynthetic protein fliQ	269	62	52	0.255	0.496729
LF82_0712	fliR	flagellar biosynthetic protein fliR	785	192	416	-1.116	2.16735e-06
LF82_0713	fliS	flagellar protein fliS	410	98	113	-0.209	0.510033
LF82_0714	fliT	flagellar protein fliT	365	138	182	-0.401	0.142376
LF82_0715	fliY	Cystine-binding periplasmic protein	800	1239	9168	-2.887	1.66475e-16
LF82_0716	fliZ	Protein fliZ	551	428	486	-0.182	0.48559
LF82_0717	flk	Protein div	995	639	582	0.135	0.576049
LF82_0718	fmt	Methionyl-tRNA formyltransferase	947	2811	6110	-1.12	0.00047183
LF82_0719	fnr	Fumarate and nitrate reduction regulatory protein	752	11202	22482	-1.005	0.00230118
LF82_0720	focA	formate transporter 1	857	2120	3992	-0.913	0.00292536
LF82_0726	folK	2-amino-4-hydroxy-6-hydroxymethyldihydropteridin	479	427	957	-1.165	1.23985e-07
LF82_0737	frmA	alcohol dehydrogenase class 3	1109	419	284	0.559	0.0539179
LF82_0738	frmB	orf	833	413	541	-0.388	0.0708283
LF82_0739	frmR	orf	275	295	461	-0.641	0.0153548
LF82_0740	frr	ribosome recycling factor	557	6938	13910	-1.004	0.00222271
LF82_0741	frsA	esterase yafA	1244	2526	3763	-0.575	0.0421833
LF82_0742	fruA	PTS system fructose-specific EIIBC component	1691	968	896	0.112	0.712401
LF82_0743	fruB	Multiphosphoryl transfer protein	1130	116	66	0.812	0.0142316
LF82_0745	fruR	Fructose repressor	1004	2642	2658	-0.009	0.980507
LF82_0746	frwB	Fructose-like phosphotransferase enzyme IIB component 2	320	212	39	2.45	2.73516e-12
LF82_0747	frwC	Fructose-like permease IIC component 2	1079	965	131	2.886	1.8505e-19
LF82_0748	frwD	Fructose-like phosphotransferase enzyme IIB component 3	341	155	60	1.361	7.64094e-05
LF82_0749	fryA	Multiphosphoryl transfer protein 1	2495	784	259	1.599	1.8821e-11
LF82_0750	fryB	Fructose-like phosphotransferase enzyme IIB component 1	326	86	42	1.052	0.00233888
LF82_0751	fryC	Fructose-like permease IIC component 1	1247	310	39	2.992	1.84943e-16
LF82_0752	fsaA	Fructose-6-phosphate aldolase 1	662	296	118	1.333	2.85204e-07
LF82_0753	fsaB	Fructose-6-phosphate aldolase 2	662	312	199	0.648	0.00669296
LF82_0754	fsr	Fosmidomycin resistance protein	1220	951	444	1.1	5.45772e-07
LF82_0755	ftnA	Ferritin-1	497	7144	10286	-0.526	0.180308
LF82_0756	ftnB	Ferritin-like protein 2	503	807	1916	-1.246	8.43778e-07
LF82_0757	ftsA	Cell division protein ftsA	1262	5246	7223	-0.461	0.176059
LF82_0758	ftsB	Cell division protein ftsB	311	774	1292	-0.739	0.0109427
LF82_0759	ftsE	Cell division ATP-binding protein ftsE	668	474	530	-0.161	0.471398
LF82_0761	ftsK	DNA translocase ftsK	4052	4507	7374	-0.71	0.0242715
LF82_0762	ftsL	Cell division protein ftsL	365	1299	3066	-1.238	1.19967e-05
LF82_0763	ftsN	Cell division protein ftsN	959	1195	1585	-0.408	0.127164
LF82_0764	ftsQ	Cell division protein ftsQ	830	2014	2742	-0.445	0.135319
LF82_0765	ftsW	Cell division protein ftsW	1244	2064	1543	0.42	0.101888
LF82_0766	ftsX	Cell division protein ftsX	1058	629	729	-0.215	0.365017
LF82_0767	ftsY	Cell division protein ftsY	1496	1331	1500	-0.173	0.508153
LF82_0768	ftsZ	Cell division protein ftsZ	1151	2662	4537	-0.769	0.00665102
LF82_0773	fucP	L-fucose-proton symporter	1316	475	208	1.194	2.30585e-06
LF82_0774	fucR	L-fucose operon activator	731	537	609	-0.183	0.451841
LF82_0775	fucU	Fucose operon fucU protein	422	506	636	-0.329	0.183648
LF82_0776	fumA	Fumarate hydratase class I, aerobic	1646	7038	9348	-0.409	0.186921
LF82_0777	fumB	Fumarate hydratase class I, anaerobic	1646	771	415	0.896	5.60679e-05
LF82_0779	fur	Ferric uptake regulation protein	446	5047	6393	-0.341	0.261705
LF82_0780	fusA	elongation factor G	2114	46951	107227	-1.191	0.000975824
LF82_0781	fxsA	Protein fxsA	476	1278	849	0.588	0.0218237
LF82_0783	gabP	GABA permease	1400	449	136	1.722	3.00184e-10
LF82_0787	gadC	glutamate/gamma-aminobutyrate antiporter	1535	1397	740	0.917	0.000122842
LF82_0788	gadE	Transcriptional regulator gadE	527	1231	367	1.745	4.51142e-16
LF82_0789	gadW	HTH-type transcriptional regulator gadW	728	456	468	-0.037	0.884703
LF82_0790	gadX	HTH-type transcriptional regulator gadX	824	3146	2275	0.467	0.143021
LF82_0796	galP	Galactose-proton symporter	1394	557	493	0.177	0.498341
LF82_0797	galR	HTH-type transcriptional regulator galR	1031	943	944	-0.002	0.994492
LF82_0798	galS	HTH-type transcriptional regulator galS	1040	540	916	-0.761	0.000376609
LF82_0806	garP	galactarate transporter	1334	905	293	1.627	4.49493e-06
LF82_0808	gatA	Galactitol-specific phosphotransferase enzyme IIA	452	196	39	2.334	2.4132e-11
LF82_0809	gatB	Galactitol-specific phosphotransferase enzyme IIB component	284	117	59	0.985	0.00627438
LF82_0810	gatC	Galactitol permease IIC component	1355	485	119	2.024	1.16222e-13
LF82_0811	gatD	Galactitol-1-phosphate 5-dehydrogenase	1040	463	136	1.767	2.09749e-10
LF82_0812	gatR	Galactitol utilization operon repressor	773	1575	2591	-0.718	0.00833078
LF82_0813	gatY	Tagatose-1,6-bisphosphate aldolase gatY	854	101	30	1.745	1.78431e-06
LF82_0814	gatZ	tagatose 6-phosphate kinase gatZ	1262	517	107	2.275	2.30917e-15
LF82_0817	gcvA	glycine cleavage system transcriptional activator	917	847	1434	-0.76	0.00337929
LF82_0819	gcvH	glycine cleavage system H protein	389	1177	948	0.311	0.234201
LF82_0821	gcvR	glycine cleavage system transcriptional repressor	572	1023	1101	-0.106	0.676345
LF82_0825	ghrA	2-hydroxyacid dehydrogenase ycdW	938	523	544	-0.056	0.817398
LF82_0827	gidB	Methyltransferase gidB	623	2558	2416	0.082	0.820512
LF82_0828	glcA	glycolate permease glcA	1682	755	310	1.286	8.02747e-08
LF82_0830	glcC	glc operon transcriptional activator	824	1411	1397	0.015	0.970025
LF82_0834	glcG	Protein glcG	404	744	295	1.334	7.69532e-08
LF82_0840	glgS	glycogen synthesis protein glgS	200	6414	1487	2.109	2.80146e-12
LF82_0847	glnB	Nitrogen regulatory protein P-II 1	338	1732	1052	0.718	0.00302759
LF82_0848	glnD	[Protein-PII] uridylyltransferase	2672	1306	1097	0.252	0.291862
LF82_0849	glnE	glutamate-ammonia-ligase adenylyltransferase	2840	1318	901	0.549	0.0173937
LF82_0850	glnG	Nitrogen regulation protein NR(I)	1409	662	543	0.284	0.231498
LF82_0851	glnH	glutamine-binding periplasmic protein	746	3607	4908	-0.444	0.196349
LF82_0852	glnK	Nitrogen regulatory protein P-II 2	338	162	70	1.216	0.000205399
LF82_0853	glnL	Nitrogen regulation protein NR(II)	1049	496	467	0.087	0.714604
LF82_0854	glnP	glutamine transport system permease protein glnP	659	719	568	0.34	0.115194
LF82_0855	glnQ	glutamine transport ATP-binding protein glnQ	722	1024	1088	-0.088	0.746103
LF82_0868	glpF	glycerol uptake facilitator protein	845	922	1049	-0.186	0.58604
LF82_0869	glpG	Protein glpG	830	2106	3736	-0.827	0.00503324
LF82_0872	glpR	glycerol-3-phosphate regulon repressor	758	865	1489	-0.784	0.000990196
LF82_0873	glpT	glycerol-3-phosphate transporter	1358	1163	1515	-0.38	0.345123
LF82_0878	gltI	glutamate/aspartate periplasmic-binding protein	908	4954	2439	1.022	0.00637778
LF82_0879	gltJ	glutamate/aspartate transport system permease protein	740	401	287	0.482	0.0550071
LF82_0880	gltK	glutamate/aspartate transport system permease protein	674	716	363	0.979	8.64109e-05
LF82_0881	gltL	glutamate/aspartate transport ATP-binding protein gltL	725	531	399	0.413	0.0642888
LF82_0882	gltP	Proton glutamate symport protein	1313	1043	867	0.267	0.281402
LF82_0883	gltS	Sodium/glutamate symport carrier protein	1205	707	726	-0.036	0.887596
LF82_0903	gmm	GDP-mannose mannosyl hydrolase	479	73	19	1.925	5.58782e-07
LF82_0904	gmr	orf	1985	1503	5466	-1.862	1.72878e-11
LF82_0906	gnsA	Protein gnsA	173	281	930	-1.73	1.06231e-05
LF82_0907	gnsB	Protein gnsB	173	5536	2053	1.431	0.000542103
LF82_0909	gntR	HTH-type transcriptional regulator gntR	995	771	917	-0.25	0.289457
LF82_0910	gntT	High-affinity gluconate transporter	1316	425	339	0.328	0.237728
LF82_0911	gntU	Low-affinity gluconate transporter	1340	430	354	0.28	0.272977
LF82_0912	gntX	Protein gntX	683	452	351	0.364	0.103579
LF82_0913	gntY	Protein gntY	575	5571	6162	-0.146	0.643823
LF82_0915	gph	Phosphoglycolate phosphatase	758	622	856	-0.461	0.0610892
LF82_0916	gpmA	2,3-bisphosphoglycerate-dependent phosphoglycerate	752	10216	19188	-0.909	0.00477212
LF82_0917	gpmM	2,3-bisphosphoglycerate-independent phosphoglycerate	1544	1282	1810	-0.498	0.0796689
LF82_0921	greA	Transcription elongation factor greA	476	1589	2746	-0.79	0.00219594
LF82_0922	greB	Transcription elongation factor greB	476	320	485	-0.599	0.00865078
LF82_0923	groL	60 kDa chaperonin	1646	10513	14821	-0.496	0.164923
LF82_0924	groS	10 kDa chaperonin	293	9353	15334	-0.713	0.0908034
LF82_0925	grpE	Protein grpE	593	4612	6759	-0.551	0.10038
LF82_0926	grxA	glutaredoxin-1	257	362	227	0.677	0.0108079
LF82_0927	grxB	glutaredoxin-2	647	1018	1033	-0.02	0.949834
LF82_0928	grxC	glutaredoxin-3	251	2408	3719	-0.627	0.0331584
LF82_0929	grxD	glutaredoxin-4	347	17356	19099	-0.138	0.716455
LF82_0932	gsiA	glutathione import ATP-binding protein gsiA	1871	619	419	0.562	0.00946671
LF82_0933	gsiB	glutathione-binding protein gsiB	1538	784	775	0.016	0.955104
LF82_0934	gsiC	glutathione transport system permease protein gsiC	920	447	221	1.021	4.96768e-05
LF82_0935	gsiD	glutathione transport system permease protein gsiD	911	486	117	2.054	6.01832e-13
LF82_0937	gsp	bifunctional glutathionylspermidine	1859	851	650	0.387	0.0761067
LF82_0938	gspA	general secretion pathway protein A	1469	1248	913	0.452	0.0719045
LF82_0939	gspB	Protein pioO	419	324	256	0.342	0.180847
LF82_0940	gspC	general secretion pathway protein C	815	445	532	-0.258	0.256007
LF82_0941	gspD	general secretion pathway protein D	1952	1148	914	0.331	0.246199
LF82_0942	gspE	general secretion pathway protein E	1481	519	178	1.545	3.39681e-08
LF82_0943	gspF	general secretion pathway protein F	1196	837	396	1.08	5.55179e-07
LF82_0944	gspG	general secretion pathway protein G	437	247	128	0.95	0.00099412
LF82_0945	gspH	general secretion pathway protein H	509	158	89	0.835	0.00803889
LF82_0946	gspI	general secretion pathway protein I	377	209	61	1.788	2.06451e-09
LF82_0947	gspJ	general secretion pathway protein J	587	340	169	1.007	0.000422478
LF82_0948	gspK	general secretion pathway protein K	983	504	259	0.964	0.000150252
LF82_0949	gspL	general secretion pathway protein L	1166	862	1037	-0.267	0.269479
LF82_0950a	gspM		461	285	283	0.015	0.971295
LF82_0950b	gspM		461	97	198	-1.024	0.000555476
LF82_0951a	gspO		677	369	1281	-1.794	1.52481e-14
LF82_0951b	gspO		677	243	818	-1.749	2.77941e-15
LF82_0952	gst	glutathione S-transferase	605	8662	8567	0.016	0.968124
LF82_0955	guac	GMP reductase	1043	1563	2929	-0.906	0.00033743
LF82_0958	gudP	glucarate transporter	1352	887	308	1.525	1.7078e-09
LF82_0960	gutM	glucitol operon activator protein	359	106	63	0.757	0.0122519
LF82_0961	gutQ	Protein gutQ	965	294	203	0.535	0.0307709
LF82_0962	gyrA	DNA gyrase subunit A	2627	4036	7101	-0.815	0.0117651
LF82_0963	gyrB	DNA gyrase subunit B	2414	3561	5749	-0.691	0.021405
LF82_0964	hcaT	3-phenylpropionic acid transporter	1139	555	446	0.316	0.149758
LF82_0965	hchA	chaperone protein hchA	851	569	610	-0.099	0.721272
LF82_0966	hcp	hydroxylamine reductase	1652	463	95	2.278	1.68557e-16
LF82_0967	hcr	NadH oxidoreductase hcr	968	155	27	2.539	1.7854e-11
LF82_0968	hda	DnaA-homolog protein hda	746	1632	2166	-0.409	0.181564
LF82_0969	hdeA	Protein hdeA	332	11661	2099	2.474	2.07145e-16
LF82_0970	hdeB	Protein hdeB	338	7882	2272	1.795	4.10395e-09
LF82_0971	hdeD	Protein hdeD	572	580	137	2.087	1.25807e-13
LF82_0972	hdfR	HTH-type transcriptional regulator hdfR	839	1124	1722	-0.615	0.0123415
LF82_0974	helD	Helicase IV	2054	1983	3340	-0.752	0.0115215
LF82_0986	hemY	Protein hemY	1196	978	1306	-0.417	0.100284
LF82_0987	hepA	RNA polymerase-associated protein rapA	2906	1253	1244	0.011	0.971295
LF82_0988	hflB	Cell division protease ftsH	1934	13916	33204	-1.255	0.000101302
LF82_0989	hflC	Protein hflC	1004	3536	7148	-1.016	0.000618154
LF82_0990	hflD	orf	641	640	1126	-0.816	0.000635877
LF82_0991	hflK	Protein hflK	1259	2401	4474	-0.899	0.00119568
LF82_0992	hflX	GTP-binding protein hflX	1280	4625	8459	-0.871	0.00511897
LF82_0993	hfq	Protein hfq	308	12970	10806	0.263	0.4229
LF82_0994	hha	Hemolysin expression-modulating protein	218	1239	5703	-2.203	1.70239e-08
LF82_0995	hinT	HIT-like protein ycfF	359	590	622	-0.076	0.76641
LF82_0996	hipA	Protein hipA	1322	712	454	0.65	0.0066025
LF82_0997	hipB	HTH-type transcriptional regulator hipB	284	224	181	0.315	0.23202
LF82_1006	hisJ	Histidine-binding periplasmic protein	782	565	553	0.034	0.911859
LF82_1007	hisM	Histidine transport system permease protein hisM	716	638	334	0.934	7.37093e-05
LF82_1008	hisP	Histidine transport ATP-binding protein hisP	773	275	156	0.819	0.00589972
LF82_1009	hisQ	Histidine transport system permease protein hisQ	686	496	238	1.059	0.000230519
LF82_1012	hmp	Flavohemoprotein	1190	414	192	1.109	3.71065e-05
LF82_1013	hns	DNA-binding protein H-NS	413	152843	232522	-0.605	0.0947035
LF82_1014	hofB	Protein transport protein hofB	1385	376	217	0.796	0.00364528
LF82_1015	hofC	Protein transport protein hofC	1202	421	289	0.546	0.0334122
LF82_1016	hofM	orf	779	183	54	1.749	3.4074e-09
LF82_1017	hofN	orf	539	196	46	2.093	2.08065e-10
LF82_1018	hofO	orf	440	155	61	1.345	4.56943e-05
LF82_1019	hofP	orf	404	343	124	1.47	1.57945e-07
LF82_1020	hofQ	Protein transport protein hofQ	1160	568	152	1.903	1.98758e-12
LF82_1021	hokA	Protein hokA	152	567	1069	-0.916	0.00521475
LF82_1022	hokC	Protein hokC	152	956	931	0.037	0.891267
LF82_1023	hokD	Protein hokD	155	88245	86008	0.037	0.933754
LF82_1024	hokE	Protein hokE	152	1448	2025	-0.484	0.0703782
LF82_1025	holA	DNA polymerase III subunit delta	1031	983	1443	-0.555	0.0360139
LF82_1026	holB	DNA polymerase III subunit delta	1004	646	1007	-0.642	0.00525939
LF82_1027	holC	DNA polymerase III subunit chi	443	607	632	-0.059	0.815727
LF82_1028	holD	DNA polymerase III subunit psi	413	354	523	-0.564	0.0539179
LF82_1029	holE	DNA polymerase III theta subunit	230	494	1488	-1.591	1.47737e-05
LF82_1030	hpf	sigma(54) modulation protein	287	2481	1922	0.368	0.195598
LF82_1032	hrpA	ATP-dependent RNA helicase hrpA	3902	1382	1957	-0.502	0.0528436
LF82_1033	hrpB	ATP-dependent RNA helicase hrpB	2474	1349	1867	-0.468	0.0733615
LF82_1034	hscA	chaperone protein hscA	1850	1159	1768	-0.609	0.0133953
LF82_1035	hscB	Co-chaperone protein hscB	515	453	1315	-1.539	6.1935e-11
LF82_1036	hslJ	Heat shock protein hslJ	422	511	950	-0.896	0.000474344
LF82_1037	hslO	33 kDa chaperonin	884	600	929	-0.629	0.00390808
LF82_1038	hslR	Heat shock protein 15	401	708	1100	-0.636	0.0125055
LF82_1039	hslU	ATP-dependent hsl protease ATP-binding subunit hslU	1331	2525	3637	-0.527	0.0692849
LF82_1040	hslV	ATP-dependent protease hslV	530	903	1263	-0.484	0.0653753
LF82_1041	hspQ	orf	317	438	495	-0.175	0.603253
LF82_1042	hsrA	Inner membrane transport protein yieO	1427	2318	2564	-0.146	0.612499
LF82_1043	htpG	chaperone protein htpG	1874	4550	7825	-0.782	0.0145145
LF82_1044	htpX	protease htpX	881	2996	7423	-1.309	9.28616e-06
LF82_1045	htrE	Outer membrane usher protein htrE	2588	1184	950	0.318	0.177599
LF82_1046	htrG	orf	620	1703	7548	-2.149	3.74876e-14
LF82_1047	hupA	DNA-binding protein HU-alpha	272	10352	9810	0.078	0.823712
LF82_1048	hupB	DNA-binding protein HU-beta	272	28135	26300	0.097	0.803093
LF82_1049	hyaA	hydrogenase-1 small chain	1118	372	106	1.809	4.28761e-11
LF82_1050	hyaB	hydrogenase-1 large chain	1793	347	86	2.021	4.79026e-11
LF82_1051	hyac	Ni/Fe-hydrogenase 1 B-type cytochrome subunit	707	308	124	1.316	1.9754e-06
LF82_1052	hyad	hydrogenase 1 maturation protease	587	150	106	0.506	0.083258
LF82_1053	hyae	hydrogenase-1 operon protein hyae	398	82	43	0.922	0.00468968
LF82_1054	hyaF	hydrogenase-1 operon protein hyaF	857	294	191	0.626	0.0415312
LF82_1055	hybA	hydrogenase-2 operon protein hybA	986	926	1114	-0.268	0.400704
LF82_1056	hybB	Ni/Fe-hydrogenase 2 b-type cytochrome subunit	1178	1426	1835	-0.364	0.362442
LF82_1057	hybC	hydrogenase-2 large chain	1703	1037	827	0.326	0.208423
LF82_1058	hybD	hydrogenase 2 maturation protease	494	411	322	0.352	0.25777
LF82_1059	hybE	hydrogenase-2 operon protein hybE	488	476	319	0.576	0.0295912
LF82_1060	hybF	hydrogenase nickel incorporation protein hybF	341	397	377	0.072	0.841279
LF82_1061	hybG	hydrogenase-2 operon protein hybG	248	335	216	0.629	0.0221359
LF82_1062	hybO	hydrogenase-2 small chain	1118	1243	1658	-0.417	0.19501
LF82_1063	hycA	Formate hydrogenlyase regulatory protein hycA	461	127	23	2.471	3.15901e-10
LF82_1070	hych	Formate hydrogenlyase maturation protein hych	410	175	102	0.783	0.00709761
LF82_1071	hycI	hydrogenase 3 maturation protease	470	261	418	-0.68	0.00345814
LF82_1072	hydN	electron transport protein hydN	527	187	56	1.751	9.14383e-09
LF82_1073	hyi	hydroxypyruvate isomerase	776	363	56	2.709	2.04664e-14
LF82_1074	hypA	Protein hypA	350	225	104	1.104	0.000117584
LF82_1075	hypB	hydrogenase isoenzymes nickel incorporation protein	872	195	76	1.363	6.46967e-06
LF82_1076	hypC	hydrogenase isoenzymes formation protein hypC	272	38	20	0.913	0.0195816
LF82_1077	hypD	hydrogenase isoenzymes formation protein hypD	1121	206	122	0.752	0.0188157
LF82_1078	hypE	hydrogenase isoenzymes formation protein hypE	968	211	93	1.176	2.31666e-05
LF82_1079	hypF	Carbamoyltransferase hypF	2252	535	111	2.266	4.16048e-15
LF82_1080	hyuA	hydrolase ygeZ	1385	600	207	1.532	1.87474e-10
LF82_1082	iadA	Isoaspartyl dipeptidase	1172	399	427	-0.097	0.680362
LF82_1083	iap	alkaline phosphatase isozyme conversion protein	1037	1118	3194	-1.514	1.98493e-08
LF82_1084	ibpA	Small heat shock protein ibpA	413	1160	2849	-1.298	1.69372e-05
LF82_1085	ibpB	Small heat shock protein ibpB	428	181	1748	-3.273	2.10692e-45
LF82_1087	iclR	acetate operon repressor	824	2284	2758	-0.272	0.36709
LF82_1092	idnR	HTH-type transcriptional regulator idnR	998	711	458	0.635	0.00255484
LF82_1093	idnT	Gnt-II system L-idonate transporter	1319	737	535	0.463	0.0578557
LF82_1094	ihfA	Integration host factor subunit alpha	299	3669	5413	-0.561	0.0619042
LF82_1095	ihfB	Integration host factor subunit beta	284	1291	1244	0.053	0.846756
LF82_1101	ilvA	Threonine dehydratase biosynthetic	1544	284	113	1.333	1.32095e-06
LF82_1111	ilvY	HTH-type transcriptional regulator ilvY	890	226	169	0.415	0.119274
LF82_1112	imp	LPS-assembly protein	2354	4060	8115	-0.999	0.000776212
LF82_1113	inaA	Protein inaA	650	640	1057	-0.726	0.0013805
LF82_1114	infA	Translation initiation factor IF-1	218	30228	18236	0.729	0.0953387
LF82_1115	infB	Translation initiation factor IF-2	2672	15125	57767	-1.933	1.3698e-07
LF82_1116	infC	Translation initiation factor IF-3	434	147558	495504	-1.748	7.89493e-06
LF82_1117	insG	Transposase insG for insertion sequence element IS4	1205	600	541	0.152	0.57826
LF82_1118	intQ	lambdoid prophage Qin defective integrase	1280	1218	1887	-0.632	0.00825011
LF82_1119	iraP	orf	260	1522	951	0.677	0.0167086
LF82_1120	iscA	Iron-binding protein iscA	323	1916	2826	-0.56	0.0408127
LF82_1121	iscR	HTH-type transcriptional regulator iscR	488	1788	4751	-1.41	7.31995e-07
LF82_1123	iscU	NifU-like protein	386	3780	7783	-1.042	0.000509778
LF82_1124	iscX	Protein iscX	200	873	862	0.017	0.951962
LF82_1134	ivbL	ilvB operon leader peptide	98	213	89	1.252	2.87813e-06
LF82_1135	ivy	Inhibitor of vertebrate lysozyme	473	2375	3540	-0.576	0.0484872
LF82_1138	kbaY	Tagatose-1,6-bisphosphate aldolase agaY	860	262	115	1.184	3.85008e-05
LF82_1139	kbaZ	tagatose 6-phosphate kinase agaZ	1280	404	94	2.092	4.06669e-12
LF82_1141	kch	potassium channel protein	1253	1923	6974	-1.859	4.01623e-08
LF82_1143	kdgR	Transcriptional regulator kdgR	791	1843	3794	-1.042	0.00015618
LF82_1144	kdgT	2-keto-3-deoxygluconate permease	983	499	188	1.407	2.01531e-06
LF82_1145	kdpA	Potassium-transporting ATPase A chain	1673	736	253	1.54	1.77532e-10
LF82_1146	kdpB	Potassium-transporting ATPase B chain	2048	483	86	2.49	2.35032e-15
LF82_1147	kdpC	Potassium-transporting ATPase C chain	572	203	63	1.679	2.9643e-07
LF82_1148	kdpD	Sensor protein kdpD	2684	719	337	1.093	2.89605e-06
LF82_1149	kdpE	KDP operon transcriptional regulatory protein kdpE	677	208	106	0.975	0.000248056
LF82_1156	kefA	Potassium efflux system kefA	3362	2119	3344	-0.658	0.0198297
LF82_1157	kefB	glutathione-regulated potassium-efflux system protein	1805	1839	1040	0.823	0.00475604
LF82_1158	kefC	glutathione-regulated potassium-efflux system protein	1862	1110	797	0.479	0.0633186
LF82_1159	kefF	glutathione-regulated potassium-efflux system ancillary	530	228	128	0.833	0.00425536
LF82_1160	kefG	glutathione-regulated potassium-efflux system ancillary	551	299	100	1.583	8.34996e-08
LF82_1161	kgtP	alpha-ketoglutarate permease	1391	929	1001	-0.109	0.651841
LF82_1162	kptA	RNA 2'-phosphotransferase	554	362	389	-0.106	0.668129
LF82_1163	ksgA	Dimethyladenosine transferase	821	561	703	-0.325	0.166452
LF82_1164	kup	Low affinity potassium transport system protein kup	1868	1415	1043	0.44	0.0636278
LF82_1165	lacA	Galactoside O-acetyltransferase	611	440	181	1.281	4.55026e-06
LF82_1166	lacI	Lactose operon repressor	1082	406	283	0.522	0.0218799
LF82_1167	lacY	Lactose permease	1253	652	336	0.955	0.00011417
LF82_1169	lafU	Protein mbhA	785	152	74	1.051	0.00594331
LF82_1170	lamB	Maltoporin	1340	860	428	1.008	0.00010674
LF82_1171	ldcA	Muramoyltetrapeptide carboxypeptidase	914	612	709	-0.212	0.361649
LF82_1172	ldcC	Lysine decarboxylase, constitutive	2141	1055	848	0.315	0.217788
LF82_1174	ldrA	toxic polypeptide, small	107	12	26	-1.056	0.0274261
LF82_1175	ldrD	toxic polypeptide, small	107	49	70	-0.532	0.125446
LF82_1176	lepA	GTP-binding protein lepA	1799	2049	5568	-1.442	4.02686e-07
LF82_1177	lepB	Signal peptidase I	974	1377	2671	-0.956	0.000211253
LF82_1182	leuE	membrane protein yeaS	638	3252	7925	-1.285	0.00010406
LF82_1183	leuO	HTH-type transcriptional regulator leuO	944	304	296	0.038	0.893439
LF82_1193	lexA	LexA repressor	608	7107	16433	-1.209	0.00168678
LF82_1194	lfhA	Protein fhiA	1739	285	57	2.306	1.27821e-13
LF82_1195	lgt	Prolipoprotein diacylglyceryl transferase	875	1120	1326	-0.244	0.324357
LF82_1196	ligA	DNA ligase	2015	1564	2239	-0.517	0.0425896
LF82_1197	ligB	DNA ligase-like protein yicF	1517	962	881	0.127	0.621861
LF82_1198	ligT	2'-5' RNA ligase	530	145	129	0.171	0.566536
LF82_1201	livF	High-affinity branched-chain amino acid transport	713	189	53	1.822	1.46362e-06
LF82_1202	livG	High-affinity branched-chain amino acid transport	767	371	130	1.513	6.67611e-08
LF82_1203	livH	High-affinity branched-chain amino acid transport	926	492	72	2.759	1.71525e-17
LF82_1204	livJ	Leu/Ile/Val-binding protein	1103	711	635	0.164	0.57097
LF82_1205	livK	Leucine-specific-binding protein	1109	356	191	0.899	0.000427395
LF82_1206	livM	High-affinity branched-chain amino acid transport system	1277	630	106	2.57	5.36343e-17
LF82_1208	lldP	L-lactate permease	1655	755	580	0.38	0.104655
LF82_1209	lldR	L-lactate dehydrogenase operon regulatory	776	309	259	0.252	0.363168
LF82_1210	lnt	Apolipoprotein N-acyltransferase	1538	1067	1471	-0.462	0.0472096
LF82_1211	lolA	Outer-membrane lipoprotein carrier protein	614	1338	1400	-0.066	0.813716
LF82_1212	lolB	Outer-membrane lipoprotein lolB	623	1286	1615	-0.329	0.199961
LF82_1213	lolC	Lipoprotein-releasing system transmembrane protein lolC	1199	1266	1362	-0.106	0.77035
LF82_1214	lolD	Lipoprotein-releasing system ATP-binding protein lolD	701	293	361	-0.301	0.263933
LF82_1215	lolE	Lipoprotein-releasing system transmembrane protein lolE	1244	1652	2428	-0.556	0.0364225
LF82_1216	lon	ATP-dependent protease La	2354	4257	10043	-1.238	9.82164e-05
LF82_1220	lplT	Inner membrane protein ygeD	1193	327	215	0.606	0.0246466
LF82_1221	lpp	Major outer membrane lipoprotein	236	125333	43731	1.519	0.00121712
LF82_1222	lptA	Protein yhbN	557	1753	3208	-0.872	0.00187622
LF82_1223	lptB	ABC transporter ATP-binding protein	725	1259	2482	-0.98	0.00172129
LF82_1224	lpxA	acyl-[acyl-carrier-protein]--UDP-N-acetylglucosamine	788	1073	1764	-0.717	0.00622688
LF82_1231	lpxM	Lipid A biosynthesis	971	1443	3302	-1.195	9.93974e-06
LF82_1232	lpxP	Protein ddg	986	7913	49312	-2.64	2.33502e-15
LF82_1233	lrhA	HTH-type transcriptional regulator lrhA	938	2271	7309	-1.687	3.61698e-07
LF82_1234	lrp	Leucine-responsive regulatory protein	494	1264	1398	-0.145	0.569219
LF82_1235	lspA	Lipoprotein signal peptidase	494	652	911	-0.485	0.0559076
LF82_1238	lysA	Diaminopimelate decarboxylase	1262	720	242	1.577	1.09649e-10
LF82_1239	lysC	Lysine-sensitive aspartokinase 3	1349	711	576	0.302	0.180308
LF82_1240	lysP	Lysine-specific permease	1469	1091	1055	0.049	0.852408
LF82_1242	lysR	Transcriptional activator protein lysR	935	323	103	1.641	4.5422e-09
LF82_1251	maa	Maltose O-acetyltransferase	551	633	2950	-2.221	7.10042e-14
LF82_1252	macA	Macrolide-specific efflux protein macA	1115	687	608	0.178	0.50852
LF82_1253	macB	Macrolide export ATP-binding/permease protein macB	1946	1182	1699	-0.524	0.0315346
LF82_1254	maeA	Nad-dependent malic enzyme	1697	2617	3786	-0.533	0.049333
LF82_1255	maeB	NadP-dependent malic enzyme	2279	1066	1620	-0.603	0.0102944
LF82_1257	malE	Maltose-binding periplasmic protein	1190	824	331	1.316	8.6123e-06
LF82_1258	malF	Maltose transport system permease protein malF	1544	600	168	1.835	3.8918e-12
LF82_1259	malG	Maltose transport system permease protein malG	890	381	211	0.857	0.000462919
LF82_1260	malI	Maltose regulon regulatory protein malI	1028	471	380	0.309	0.17381
LF82_1261	malK	Maltose/maltodextrin import ATP-binding protein malK	1115	499	121	2.035	1.4917e-10
LF82_1262	malM	Maltose operon periplasmic protein	920	430	276	0.639	0.0139172
LF82_1266	malT	HTH-type transcriptional regulator malT	2705	1254	669	0.905	3.66476e-05
LF82_1267	malX	PTS system maltose-and glucose-specific EIICB component	1592	1417	1158	0.292	0.34836
LF82_1268	malY	Protein malY	1172	659	971	-0.56	0.0114165
LF82_1271	manX	PTS system mannose-specific EIIAB component	971	2245	5613	-1.322	1.84189e-05
LF82_1272	manY	Mannose permease IIC component	800	900	1496	-0.733	0.0015475
LF82_1273	manZ	Mannose permease IID component	860	1293	1995	-0.625	0.021405
LF82_1274	map	Methionine aminopeptidase	794	1743	2333	-0.421	0.0983231
LF82_1275	marA	Multiple antibiotic resistance protein marA	389	276	1052	-1.932	3.10965e-18
LF82_1276	marB	Multiple antibiotic resistance protein marB	218	43	100	-1.226	0.000245956
LF82_1277	marC	Multiple antibiotic resistance protein marC	665	500	663	-0.406	0.126075
LF82_1278	marR	Multiple antibiotic resistance protein marR	434	303	2157	-2.83	4.51142e-16
LF82_1279	matA	HTH-type transcriptional regulator ykgK	590	3076	1572	0.969	0.0123798
LF82_1280	matB	orf	587	4708	1524	1.627	2.2999e-05
LF82_1281	matC	orf	668	583	287	1.02	9.98299e-06
LF82_1282	mazG	Protein mazG	791	1401	2056	-0.554	0.0549856
LF82_1283	mdaB	Modulator of drug activity B	581	867	808	0.101	0.679689
LF82_1285	mdlA	Multidrug resistance-like ATP-binding protein mdlA	1772	627	656	-0.066	0.780664
LF82_1286	mdlB	Multidrug resistance-like ATP-binding protein mdlB	1781	625	568	0.139	0.564441
LF82_1287	mdoB	Phosphoglycerol transferase I	2291	2099	2540	-0.275	0.346043
LF82_1288	mdoC	glucans biosynthesis protein C	1157	1124	2265	-1.011	9.83806e-05
LF82_1289	mdoD	glucans biosynthesis protein D	1655	1029	1734	-0.753	0.0018298
LF82_1290	mdoG	glucans biosynthesis protein G	1535	3328	8652	-1.379	3.79544e-06
LF82_1291	mdoH	glucans biosynthesis glucosyltransferase H	2543	2262	3861	-0.771	0.0040099
LF82_1292	mdtA	Multidrug resistance protein mdtA	1247	419	413	0.022	0.935909
LF82_1293	mdtB	Multidrug resistance protein mdtB	3122	635	334	0.928	3.3751e-05
LF82_1294	mdtC	Multidrug resistance protein mdtC	3077	734	351	1.065	5.02974e-06
LF82_1295	mdtD	multidrug resistance protein mdtD	1415	377	243	0.634	0.0140749
LF82_1296	mdtE	Multidrug resistance protein mdtE	1157	418	158	1.403	8.69474e-08
LF82_1297	mdtF	Multidrug resistance protein mdtF	3113	1527	1008	0.599	0.0198026
LF82_1298	mdtG	Multidrug resistance protein mdtG	1226	622	621	0.002	0.993898
LF82_1299	mdtH	Multidrug resistance protein mdtH	1208	564	271	1.058	1.53055e-05
LF82_1300	mdtI	Multidrug resistance protein mdtI	329	233	920	-1.973	2.74041e-11
LF82_1301	mdtJ	Multidrug resistance protein mdtJ	365	164	738	-2.168	2.26729e-15
LF82_1302	mdtK	Multidrug resistance protein mdtK	1373	1733	3220	-0.894	0.00193451
LF82_1303	mdtL	Multidrug resistance protein mdtL	1175	529	195	1.439	1.93673e-09
LF82_1304	mdtN	Multidrug resistance protein mdtN	1031	215	24	3.146	1.74742e-15
LF82_1305	mdtO	Multidrug resistance protein mdtO	2051	851	128	2.731	3.28371e-23
LF82_1306	mdtP	Multidrug resistance outer membrane protein mdtP	1466	341	66	2.36	1.15061e-13
LF82_1307	mdtQ	Multidrug resistance outer membrane protein mdtQ	1436	473	167	1.5	1.78237e-08
LF82_1309	melR	Melibiose operon regulatory protein	908	784	933	-0.25	0.31426
LF82_1316	mepA	Penicillin-insensitive murein endopeptidase	824	599	469	0.354	0.124023
LF82_1320	metE	5-methyltetrahydropteroyltriglutamate--homocysteine	2261	893	736	0.278	0.280654
LF82_1324	metI	D-methionine transport system permease protein metI	653	1301	1447	-0.153	0.560996
LF82_1325	metJ	Met repressor	317	1400	1502	-0.102	0.77035
LF82_1328	metN	Methionine import ATP-binding protein metN	1031	312	292	0.096	0.727406
LF82_1329	metQ	D-methionine-binding lipoprotein metQ	815	1846	2554	-0.468	0.0718267
LF82_1330	metR	HTH-type transcriptional regulator metR	953	226	291	-0.363	0.178364
LF82_1337	mfd	Transcription-repair-coupling factor	3446	3107	4002	-0.365	0.215241
LF82_1338	mglA	Galactose/methyl galactoside import ATP-binding protein	1520	4422	11145	-1.334	1.41406e-05
LF82_1339	mglB	D-galactose-binding periplasmic protein	998	7340	11589	-0.659	0.0312807
LF82_1340	mglC	Galactoside transport system permease protein mglC	1010	1076	986	0.127	0.627057
LF82_1341	mgrB	orf	143	960	9943	-3.373	1.53436e-10
LF82_1342	mgsA	Methylglyoxal synthase	458	1012	604	0.744	0.000579121
LF82_1343	mgtA	Magnesium-transporting ATPase, P-type 1	2696	1775	3288	-0.889	0.0010762
LF82_1344	miaA	tRNA delta(2)-isopentenylpyrophosphate transferase	950	12431	25564	-1.04	0.00933501
LF82_1345	miaB	orf	1424	1248	2247	-0.849	0.0018395
LF82_1349	minC	Septum site-determining protein minC	695	1748	3346	-0.937	0.000866815
LF82_1350	minD	Septum site-determining protein minD	812	3673	5230	-0.51	0.0875826
LF82_1351	minE	Cell division topological specificity factor	266	2865	2332	0.297	0.330335
LF82_1352	mioC	Protein mioC	443	4512	8279	-0.876	0.0244759
LF82_1353	mipA	MltA-interacting protein	746	5744	6745	-0.232	0.517452
LF82_1354	mlrA	HTH-type transcriptional regulator mlrA	731	290	468	-0.691	0.00206521
LF82_1355	mltA	Membrane-bound lytic murein transglycosylase A	1097	1083	1529	-0.498	0.0373597
LF82_1356	mltB	Membrane-bound lytic murein transglycosylase B	1085	346	236	0.554	0.0178565
LF82_1357	mltC	Membrane-bound lytic murein transglycosylase C	1079	535	422	0.343	0.115922
LF82_1358	mltD	Membrane-bound lytic murein transglycosylase D	1358	19389	30439	-0.651	0.188565
LF82_1359	mnmA	orf	1106	2305	4515	-0.97	0.00330629
LF82_1360	mnmC	orf	2006	1714	1333	0.362	0.176096
LF82_1361	mnmE	tRNA modification GTPase trmE	1364	605	579	0.062	0.795591
LF82_1362	mnmG	tRNA uridine 5-carboxymethylaminomethyl modification	1889	3793	9248	-1.286	4.94032e-05
LF82_1363	mntH	Manganese transport protein mntH	1238	1212	1580	-0.382	0.135605
LF82_1364	mntR	Transcriptional regulator mntR	467	1191	1913	-0.683	0.00780527
LF82_1365	moaA	Molybdenum cofactor biosynthesis protein A	989	741	1363	-0.879	0.000250047
LF82_1366	moaB	Molybdenum cofactor biosynthesis protein B	512	424	227	0.899	0.000409739
LF82_1367	moac	Molybdenum cofactor biosynthesis protein C	485	226	176	0.365	0.235473
LF82_1368	moad	Molybdopterin-converting factor subunit 1	245	92	89	0.044	0.902949
LF82_1369	moae	Molybdopterin-converting factor subunit 2	452	227	257	-0.18	0.538066
LF82_1371	mobB	Molybdopterin-guanine dinucleotide biosynthesis protein	527	535	378	0.502	0.0522445
LF82_1372	modA	Molybdate-binding periplasmic protein	773	1211	2346	-0.955	0.000144017
LF82_1373	modB	Molybdenum transport system permease protein modB	689	443	365	0.282	0.227888
LF82_1374	modC	Molybdenum import ATP-binding protein modC	1058	620	917	-0.565	0.0108209
LF82_1375	modE	Transcriptional regulator modE	788	625	643	-0.042	0.862161
LF82_1376	modF	molybdenum transport ATP-binding protein modF	1472	664	527	0.333	0.148669
LF82_1377	moeA	Molybdopterin biosynthesis protein moeA	1235	309	111	1.476	5.46954e-07
LF82_1378	moeB	Molybdopterin biosynthesis protein moeB	749	215	188	0.192	0.475785
LF82_1379	mog	Molybdopterin biosynthesis mog protein	587	686	1860	-1.44	1.34805e-05
LF82_1380	motA	chemotaxis protein motA	887	401	1006	-1.329	2.50519e-08
LF82_1381	motB	chemotaxis protein motB	926	417	769	-0.883	3.20106e-05
LF82_1382	mpaA	orf	788	297	549	-0.882	4.7329e-05
LF82_1383	mpl	UDP-N-acetylmuramate:L-alanyl-gamma-D-glutamyl-meso-diaminop	1373	1058	1931	-0.869	0.00033743
LF82_1384	mppA	Periplasmic murein peptide-binding protein	1613	1265	1678	-0.408	0.0880524
LF82_1385	mprA	Transcriptional repressor mprA	530	1127	8387	-2.896	2.73618e-18
LF82_1387	mraW	S-adenosyl-L-methionine-dependent methyltransferase	941	2778	3913	-0.495	0.0774012
LF82_1389	mraZ	Protein mraZ	458	1739	3051	-0.811	0.00183826
LF82_1390	mrcA	Penicillin-binding protein 1A	2576	2298	3772	-0.715	0.0158603
LF82_1391	mrcB	Penicillin-binding protein 1B	2534	2561	4264	-0.736	0.00681852
LF82_1392	mrdA	Penicillin-binding protein 2	1901	2227	2897	-0.38	0.197254
LF82_1393	mrdB	Rod shape-determining protein rodA	1112	3538	4003	-0.178	0.570221
LF82_1394	mreB	Rod shape-determining protein mreB	1043	1351	2490	-0.882	0.000692512
LF82_1395	mreC	Rod shape-determining protein mreC	1103	575	870	-0.599	0.0212553
LF82_1396	mreD	Rod shape-determining protein mreD	488	1633	1826	-0.161	0.541965
LF82_1397	mrp	Protein mrp	1109	914	1391	-0.605	0.015913
LF82_1398	msbA	Lipid A export ATP-binding/permease protein msbA	1748	3773	6707	-0.83	0.00699777
LF82_1399	mscL	Large-conductance mechanosensitive channel	413	3877	4786	-0.304	0.355654
LF82_1400	mscS	Small-conductance mechanosensitive channel	860	1120	1958	-0.806	0.00114731
LF82_1401	msrA	Peptide methionine sulfoxide reductase msrA	638	736	584	0.335	0.21955
LF82_1402	msrB	Peptide methionine sulfoxide reductase msrB	413	1915	3382	-0.821	0.00183801
LF82_1403	msyB	acidic protein msyB	374	774	1270	-0.714	0.0134517
LF82_1404	mtfA	orf	797	2408	2550	-0.083	0.780763
LF82_1405	mtgA	Monofunctional biosynthetic peptidoglycan	728	861	1208	-0.488	0.0360139
LF82_1406	mtlA	PTS system mannitol-specific EIICBA component	1913	884	498	0.829	0.00134747
LF82_1408	mtlR	Mannitol operon repressor	587	544	669	-0.299	0.17485
LF82_1410	mtr	Tryptophan-specific transport protein	1244	625	423	0.564	0.0207422
LF82_1411	mug	G/U mismatch-specific DNA glycosylase	506	264	390	-0.565	0.0147067
LF82_1412	mukB	chromosome partition protein mukB	4460	2840	3642	-0.359	0.1926
LF82_1413	mukE	chromosome partition protein mukE	677	428	741	-0.793	0.000361646
LF82_1414	mukF	chromosome partition protein mukF	1322	558	581	-0.059	0.810388
LF82_1423	murP	PTS system N-acetylmuramic acid-specific EIIBC component	1424	498	391	0.349	0.120269
LF82_1425	mutH	DNA mismatch repair protein mutH	689	302	408	-0.432	0.0644776
LF82_1426	mutL	DNA mismatch repair protein mutL	1847	1163	1770	-0.606	0.0160959
LF82_1427	mutM	Formamidopyrimidine-DNA glycosylase	809	838	1592	-0.926	0.000119787
LF82_1428	mutS	DNA mismatch repair protein mutS	2561	1496	1380	0.116	0.659218
LF82_1429	mutT	Mutator mutT protein	398	277	265	0.065	0.816176
LF82_1430	mutY	A/G-specific adenine glycosylase	1052	724	666	0.121	0.592937
LF82_1431	nac	Nitrogen assimilation regulatory protein nac	947	370	908	-1.294	3.56403e-10
LF82_1438	nadR	Transcriptional regulator nadR	1232	1577	1856	-0.235	0.406931
LF82_1441	nagC	N-acetylglucosamine repressor	1220	1136	1411	-0.313	0.227172
LF82_1442	nagD	Protein nagD	752	694	913	-0.396	0.101831
LF82_1443	nagE	PTS system N-acetylglucosamine-specific EIICBA component	1946	1612	2748	-0.769	0.00255642
LF82_1447	nanC	N-acetylneuraminic acid outer membrane channel	716	388	653	-0.749	0.00102802
LF82_1450	nanR	Transcriptional regulator nanR	728	489	639	-0.388	0.071194
LF82_1451	nanT	sialic acid transporter	1490	1372	1207	0.185	0.648152
LF82_1453	napB	Diheme cytochrome c napB	449	204	150	0.44	0.288519
LF82_1454	napC	Cytochrome c-type protein napC	602	396	510	-0.367	0.394398
LF82_1455	napD	Protein napD	263	107	153	-0.515	0.311835
LF82_1456	napF	Ferredoxin-type protein napF	494	189	193	-0.028	0.963817
LF82_1457	napG	Ferredoxin-type protein napG	695	95	105	-0.143	0.810482
LF82_1458	napH	Ferredoxin-type protein napH	863	457	357	0.358	0.43705
LF82_1463	narK	Nitrite extrusion protein 1	1391	539	218	1.305	2.62746e-07
LF82_1464	narL	Nitrate/nitrite response regulator protein narL	650	817	1555	-0.928	0.000243726
LF82_1465	narP	Nitrate/nitrite response regulator protein narP	677	1273	2348	-0.884	0.00533139
LF82_1466	narQ	Nitrate/nitrite sensor protein narQ	1700	1208	1496	-0.309	0.206174
LF82_1467	narU	Nitrite extrusion protein 2	1388	837	384	1.125	5.72992e-05
LF82_1470	narX	Nitrate/nitrite sensor protein narX	1796	1549	5572	-1.847	2.89506e-07
LF82_1475	nei	endonuclease VIII	791	566	737	-0.382	0.177913
LF82_1476	nemA	N-ethylmaleimide reductase	1097	748	1246	-0.737	0.00100749
LF82_1477	nepI	Purine ribonucleoside efflux pump nepI	1238	703	513	0.455	0.0564195
LF82_1478	nfi	endonuclease V	671	121	69	0.806	0.00616029
LF82_1479	nfo	endonuclease 4	857	456	624	-0.454	0.0331227
LF82_1480	nfrA	Bacteriophage N4 adsorption protein A	2972	1017	852	0.255	0.267123
LF82_1481	nfrB	Bacteriophage N4 adsorption protein B	2237	734	876	-0.255	0.256037
LF82_1482	nfsA	Oxygen-insensitive NadPH nitroreductase	722	423	283	0.582	0.0112105
LF82_1483	nfsB	Oxygen-insensitive Nad(P)H nitroreductase	653	993	1869	-0.913	0.000141599
LF82_1484	nhaA	Na(+)/H(+) antiporter 1	1166	2161	3414	-0.66	0.0148575
LF82_1485	nhaB	Na(+)/H(+) antiporter 2	1541	1323	1560	-0.238	0.351077
LF82_1486	nhaR	Transcriptional activator protein nhaR	905	1285	3597	-1.485	1.67501e-07
LF82_1487	nhoA	N-hydroxyarylamine O-acetyltransferase	845	1954	3453	-0.821	0.00359468
LF82_1488	nikA	Nickel-binding periplasmic protein	1574	620	200	1.638	3.47432e-10
LF82_1489	nikB	Nickel transport system permease protein nikB	944	317	73	2.111	3.34714e-13
LF82_1490	nikC	Nickel transport system permease protein nikC	833	251	79	1.662	1.56319e-08
LF82_1491	nikD	Nickel import ATP-binding protein nikD	764	174	59	1.575	3.42913e-07
LF82_1492	nikE	Nickel import ATP-binding protein nikE	806	209	74	1.498	1.26657e-07
LF82_1493	nikR	Nickel-responsive regulator	401	153	135	0.166	0.575386
LF82_1494	ninE	Protein ninE homolog from lambdoid prophage DLP12	170	98	18	2.412	5.60021e-09
LF82_1496	nirC	nitrite transporter	806	313	134	1.218	9.8916e-07
LF82_1498	nlpA	Lipoprotein 28	818	838	927	-0.145	0.590735
LF82_1499	nlpB	Lipoprotein 34	1034	1665	4105	-1.302	9.18978e-06
LF82_1500	nlpC	lipoprotein nlpC	464	949	1400	-0.561	0.0385135
LF82_1501	nlpD	Lipoprotein nlpD	1139	2365	5292	-1.162	1.7296e-05
LF82_1502	nlpE	Copper homeostasis protein cutF	710	768	1726	-1.169	6.32416e-05
LF82_1503	nlpI	Lipoprotein nlpI	884	21074	61411	-1.543	0.00021397	virulence gene	other
LF82_1504	nmpC	Outer membrane porin protein nmpC	1082	46915	13304	1.818	1.89169e-08
LF82_1505	nmpC	Outer membrane porin protein nmpC	1082	12722	3430	1.891	3.77572e-10
LF82_1506	nohB	Prophage QSR' DNA packaging protein NU1 homolog	545	235	227	0.044	0.881096
LF82_1507	norR	Anaerobic nitric oxide reductase transcription regulator	1514	448	227	0.983	0.000257135
LF82_1509	norW	Nitric oxide reductase FlRd-Nad(+) reductase	1133	214	89	1.269	1.70644e-05
LF82_1510	npr	Phosphocarrier protein NPr	272	241	484	-1.009	0.000740832
LF82_1513	nrdD	Anaerobic ribonucleoside-triphosphate reductase	2138	1710	1885	-0.14	0.659225
LF82_1516	nrdG	Anaerobic ribonucleoside-triphosphate	464	212	226	-0.093	0.751115
LF82_1517	nrdH	glutaredoxin-like protein nrdH	245	49	21	1.207	0.00171671
LF82_1518	nrdI	Protein nrdI	410	83	42	0.995	0.00275219
LF82_1519	nrdR	Transcriptional repressor nrdR	449	548	1034	-0.917	0.000407647
LF82_1520	nrfA	Cytochrome c-552	1436	609	274	1.153	4.43948e-06
LF82_1521	nrfB	Cytochrome c-type protein nrfB	566	162	40	2.003	3.79057e-08
LF82_1522	nrfC	Protein nrfC	671	119	23	2.35	5.59294e-11
LF82_1523	nrfD	Protein nrfD	956	414	71	2.535	4.00191e-17
LF82_1524	nrfE	Cytochrome c-type biogenesis protein nrfE	1658	705	131	2.429	3.3538e-19
LF82_1525	nrfF	Formate-dependent nitrite reductase complex nrfF	383	176	65	1.435	2.01531e-06
LF82_1526	nrfG	Formate-dependent nitrite reductase complex nrfG	596	280	149	0.915	0.000460874
LF82_1527	nsrR	HTH-type transcriptional repressor nsrR	425	1116	3567	-1.677	2.86812e-08
LF82_1528	nth	endonuclease III	635	721	1124	-0.643	0.00528652
LF82_1531	nudE	adP compounds hydrolase nudE	560	747	1330	-0.834	0.00128408
LF82_1532	nudF	adP-ribose pyrophosphatase	629	1006	1224	-0.284	0.253821
LF82_1533	nudG	CTP pyrophosphohydrolase	407	327	394	-0.273	0.3163
LF82_1534	nudH	(Di)nucleoside polyphosphate hydrolase	530	1202	1188	0.017	0.956737
LF82_1535	nudI	Nudix hydrolase yfaO	425	535	792	-0.567	0.0246466
LF82_1536	nudJ	Nudix hydrolase ymfB	461	265	486	-0.878	0.000213244
LF82_1537	nudK	hydrolase yffH	575	1900	3194	-0.75	0.0262403
LF82_1538	nudL	nudix hydrolase yeaB	578	255	219	0.222	0.424094
LF82_1539	nuoA	NadH-quinone oxidoreductase subunit A	443	4814	6945	-0.529	0.100535
LF82_1540	nuoB	NadH-quinone oxidoreductase subunit B	662	2656	3454	-0.379	0.207761
LF82_1541	nuoC	NadH-quinone oxidoreductase subunit C/D	1790	3577	4613	-0.367	0.224103
LF82_1542	nuoE	NadH-quinone oxidoreductase subunit E	500	1571	2148	-0.452	0.103131
LF82_1543	nuoF	NadH-quinone oxidoreductase subunit F	1337	2229	2925	-0.392	0.209137
LF82_1544	nuoG	NadH-quinone oxidoreductase subunit G	2732	3862	3925	-0.024	0.952716
LF82_1545	nuoH	NadH-quinone oxidoreductase subunit H	977	706	708	-0.005	0.988742
LF82_1546	nuoI	NadH-quinone oxidoreductase subunit I	542	1050	636	0.722	0.0368135
LF82_1547	nuoJ	NadH-quinone oxidoreductase subunit J	554	1653	2629	-0.67	0.0373597
LF82_1548	nuoK	NadH-quinone oxidoreductase subunit K	302	149	65	1.191	0.000412088
LF82_1549	nuoL	NadH-quinone oxidoreductase subunit L	1841	1475	1612	-0.128	0.670226
LF82_1550	nuoM	NadH-quinone oxidoreductase subunit M	1529	1710	1819	-0.09	0.76796
LF82_1551	nuoN	NadH-quinone oxidoreductase subunit N	1457	2879	2681	0.103	0.740426
LF82_1552	nupC	Nucleoside permease nupC	1202	2349	4188	-0.834	0.00323123
LF82_1553	nupG	Nucleoside permease nupG	1256	1436	1191	0.271	0.28932
LF82_1554	nusA	Transcription elongation protein nusA	1487	11004	45965	-2.063	1.82662e-07
LF82_1555	nusB	N utilization substance protein B	419	3690	5017	-0.443	0.168116
LF82_1556	nusG	Transcription antitermination protein nusG	545	5539	16473	-1.572	8.24518e-06
LF82_1557	obgE	GTP-binding protein yhbZ	1172	1976	10634	-2.428	4.94196e-12
LF82_1558	ogt	Methylated-DNA--protein-cysteine methyltransferase	515	359	437	-0.284	0.214211
LF82_1559	ompA	Outer membrane protein A	1040	28810	117890	-2.033	2.05925e-07	virulence gene	outer membrane protein
LF82_1560	ompC	Outer membrane protein C	1127	12146	7553	0.685	0.0260406	virulence gene	outer membrane protein
LF82_1561	ompF	Outer membrane protein F	1088	95601	119689	-0.324	0.437616
LF82_1562	ompG	Outer membrane protein G	905	347	143	1.285	1.0879e-05
LF82_1563	ompN	Outer membrane protein N	1133	449	392	0.198	0.404243
LF82_1564	ompR	Transcriptional regulatory protein ompR	719	520	466	0.161	0.476267
LF82_1565	ompT	Protease 7	953	1979	2356	-0.252	0.366902
LF82_1566	ompW	Outer membrane protein W	638	1628	1293	0.332	0.464515
LF82_1567	ompX	Outer membrane protein X	515	3889	5127	-0.399	0.285998
LF82_1570	oppA	Periplasmic oligopeptide-binding protein	1631	1845	2770	-0.586	0.025483
LF82_1571	oppB	Oligopeptide transport system permease protein oppB	920	751	634	0.245	0.267184
LF82_1572	oppC	Oligopeptide transport system permease protein oppC	908	916	499	0.876	0.000343669
LF82_1573	oppD	Oligopeptide transport ATP-binding protein oppD	1013	651	920	-0.498	0.0370029
LF82_1574	oppF	Oligopeptide transport ATP-binding protein oppF	1004	1101	1189	-0.11	0.67537
LF82_1575	orn	Oligoribonuclease	545	548	631	-0.206	0.387973
LF82_1576	osmB	Osmotically-inducible lipoprotein B	218	1058	2717	-1.36	1.58298e-07
LF82_1577	osmC	Peroxiredoxin osmC	431	1344	1327	0.019	0.958198
LF82_1578	osmE	Osmotically-inducible lipoprotein E	338	692	363	0.931	0.00045536
LF82_1579	osmF	orf	917	348	173	1.011	0.000216799
LF82_1580	osmY	Osmotically-inducible protein Y	605	441	729	-0.724	0.00525394
LF82_1584	oxyR	hydrogen peroxide-inducible genes activator	917	1706	2877	-0.754	0.0153331
LF82_1586	pabA	Para-aminobenzoate synthase glutamine amidotransferase	563	353	520	-0.561	0.0123057
LF82_1589	pagB	orf	272	854	496	0.784	0.000203004
LF82_1590	pagP	Protein crcA	560	324	352	-0.12	0.670372
LF82_1591	pal	Peptidoglycan-associated lipoprotein	521	6436	15199	-1.24	0.000212521
LF82_1596	panF	Sodium/pantothenate symporter	1451	688	548	0.328	0.144557
LF82_1597	parC	DNA topoisomerase 4 subunit A	2258	993	1349	-0.442	0.0637975
LF82_1598	parE	DNA topoisomerase 4 subunit B	1892	2248	2346	-0.061	0.84414
LF82_1599	pbpC	Penicillin-binding protein 1C	2312	864	518	0.74	0.000498854
LF82_1600	pbpG	Penicillin-binding protein 7	932	1241	1601	-0.368	0.148114
LF82_1602	pcm	Protein-L-isoaspartate O-methyltransferase	626	642	661	-0.045	0.856147
LF82_1603	pcnB	Poly(A) polymerase	1364	1580	3232	-1.033	0.000882143
LF82_1604	pdhR	Pyruvate dehydrogenase complex repressor	764	1417	3122	-1.14	0.000733745
LF82_1612	pepB	Peptidase B	1283	1224	1071	0.194	0.43488
LF82_1613	pepD	Aminoacyl-histidine dipeptidase	1457	3622	4158	-0.199	0.526274
LF82_1614	pepE	Peptidase E	689	348	216	0.688	0.0119631
LF82_1616	pepP	Xaa-Pro aminopeptidase	1325	933	984	-0.076	0.761754
LF82_1617	pepQ	Xaa-Pro dipeptidase	1331	1232	1607	-0.383	0.145542
LF82_1618	pepT	Peptidase T	1226	1445	1258	0.2	0.41496
LF82_1620	pfkB	6-phosphofructokinase isozyme 2	932	579	321	0.852	0.000220483
LF82_1621	pflA	Pyruvate formate-lyase 1-activating enzyme	740	1437	2110	-0.555	0.0758162
LF82_1623	pflC	Pyruvate formate-lyase 2-activating enzyme	878	414	145	1.511	2.15564e-07
LF82_1625	pgaA	biofilm PGA synthesis protein pgaA	2423	978	639	0.614	0.0234243
LF82_1626	pgaB	biofilm PGA synthesis lipoprotein pgaB	2018	844	571	0.565	0.0144172
LF82_1627	pgac	biofilm PGA synthesis N-glycosyltransferase pgac	1325	635	345	0.88	0.00201441
LF82_1628	pgad	biofilm PGA synthesis protein pgad	413	325	451	-0.473	0.0359144
LF82_1637	pheP	Phenylalanine-specific permease	1382	920	1268	-0.463	0.0418044
LF82_1642	phnC	Phosphonates import ATP-binding protein phnC	788	169	52	1.704	6.85301e-07
LF82_1643	phnD	Phosphonates-binding periplasmic protein	1016	404	55	2.875	1.12595e-19
LF82_1644	phnE	Phosphonates transport system permease protein phnE	779	152	24	2.672	1.38256e-12
LF82_1645	phnF	transcriptional regulator phnF	725	167	25	2.759	1.8398e-14
LF82_1646	phnG	Protein phnG	452	60	6	3.333	2.66788e-09
LF82_1647	phnH	Protein phnH	584	74	11	2.765	2.38368e-12
LF82_1648	phnI	Protein phnI	1064	243	34	2.828	1.1813e-15
LF82_1649	phnJ	Protein phnJ	845	212	26	3.009	4.21426e-18
LF82_1650	phnK	Phosphonates transport ATP-binding protein phnK	758	185	27	2.77	7.43167e-13
LF82_1651	phnL	Phosphonates transport ATP-binding protein phnL	680	119	15	2.976	1.06288e-15
LF82_1652	phnM	Protein phnM	1136	274	34	3.002	1.18851e-15
LF82_1653	phnN	ATP-binding protein phnN	557	81	22	1.866	9.32965e-06
LF82_1654	phnO	Protein phnO	434	73	49	0.587	0.107995
LF82_1655	phnP	Protein phnP	758	102	49	1.079	0.00110723
LF82_1656	phoA	alkaline phosphatase	1415	748	516	0.536	0.0128211
LF82_1657	phoB	Phosphate regulon transcriptional regulatory protein	689	346	362	-0.066	0.796969
LF82_1658	phoE	Outer membrane pore protein E	1055	500	948	-0.922	0.000311255
LF82_1659	phoH	Protein phoH	923	622	709	-0.187	0.562044
LF82_1660	phoP	Transcriptional regulatory protein phoP	671	879	2151	-1.29	1.66465e-07
LF82_1661	phoQ	Sensor protein phoQ	1460	1650	3391	-1.04	6.24969e-05
LF82_1662	phoR	Phosphate regulon sensor protein phoR	1295	722	1410	-0.965	1.38197e-05
LF82_1663	phoU	Phosphate transport system protein phoU	725	370	381	-0.043	0.870024
LF82_1664	php	Phosphotriesterase homology protein	878	360	84	2.104	1.24637e-09
LF82_1665	phr	Deoxyribodipyrimidine photo-lyase	1418	759	995	-0.391	0.119204
LF82_1666	pinR	DNA-invertase from lambdoid prophage Rac	590	679	2143	-1.659	5.5841e-07
LF82_1667	pitA	Low-affinity inorganic phosphate transporter 1	1499	2571	3472	-0.434	0.180207
LF82_1668	pitB	low-affinity inorganic phosphate transporter 2	1499	380	114	1.739	3.14707e-10
LF82_1669	pldA	Phospholipase A1	869	1415	1690	-0.256	0.356259
LF82_1670	pldB	Lysophospholipase L2	1022	986	1056	-0.099	0.719207
LF82_1673	plsX	Fatty acid/phospholipid synthesis protein plsX	1070	3865	5919	-0.615	0.0414334
LF82_1674	pmbA	Protein pmbA	1352	1691	1347	0.328	0.190327
LF82_1675	pmrD	Signal transduction protein pmrD	296	777	1655	-1.091	0.000493323
LF82_1678	pnp	Polyribonucleotide nucleotidyltransferase	2135	14590	34818	-1.255	0.00013974
LF82_1681	pnuC	Protein pnuC	719	924	1155	-0.321	0.192698
LF82_1682	polA	DNA polymerase I	2786	2031	2138	-0.075	0.795919
LF82_1683	polB	DNA polymerase II	2351	1024	712	0.524	0.0176238
LF82_1684	potA	Spermidine/putrescine import ATP-binding protein potA	1136	587	1116	-0.928	1.62966e-05
LF82_1685	potB	Spermidine/putrescine transport system permease protein	827	354	317	0.158	0.538928
LF82_1686	potC	Spermidine/putrescine transport system permease protein	794	359	421	-0.231	0.313565
LF82_1687	potD	Spermidine/putrescine-binding periplasmic protein	1046	1268	2091	-0.721	0.00624722
LF82_1688	potE	Putrescine-ornithine antiporter	1319	423	476	-0.171	0.478083
LF82_1689	potF	Putrescine-binding periplasmic protein	1112	1240	1506	-0.279	0.265752
LF82_1690	potG	Putrescine transport ATP-binding protein potG	1133	456	321	0.513	0.0571027
LF82_1691	potH	Putrescine transport system permease protein potH	944	494	230	1.105	2.3253e-05
LF82_1692	potI	Putrescine transport system permease protein potI	845	487	390	0.318	0.168042
LF82_1694	poxB	Pyruvate dehydrogenase [cytochrome]	1718	510	258	0.985	0.000321898
LF82_1695	ppa	Inorganic pyrophosphatase	530	11019	16796	-0.608	0.0773949
LF82_1697	ppdA	Prepilin peptidase-dependent protein A	503	171	61	1.491	8.90282e-07
LF82_1698	ppdB	Prepilin peptidase-dependent protein B	563	388	135	1.526	3.49185e-08
LF82_1699	ppdC	Prepilin peptidase-dependent protein C	323	146	139	0.065	0.846874
LF82_1700	ppdD	Prepilin peptidase-dependent protein D	440	128	116	0.142	0.674503	virulence gene	pili
LF82_1701	pphA	Serine/threonine-protein phosphatase 1	656	801	2750	-1.779	1.38338e-10
LF82_1702	pphB	Serine/threonine-protein phosphatase 2	656	536	397	0.434	0.0551499
LF82_1703	ppiA	Peptidyl-prolyl cis-trans isomerase A	572	2189	2861	-0.386	0.165572
LF82_1704	ppiB	Peptidyl-prolyl cis-trans isomerase B	494	5763	4572	0.334	0.280363
LF82_1705	ppiC	Peptidyl-prolyl cis-trans isomerase C	281	828	783	0.081	0.817877
LF82_1706	ppiD	Peptidyl-prolyl cis-trans isomerase D	1871	5493	9227	-0.748	0.0178119
LF82_1707	ppk	Polyphosphate kinase	2066	2554	3951	-0.63	0.0258371
LF82_1708	pppA	Leader peptidase pppA	809	381	441	-0.211	0.357765
LF82_1710	ppx	exopolyphosphatase	1541	2520	3180	-0.336	0.263852
LF82_1711	pqiA	Paraquat-inducible protein A	1253	1852	2512	-0.44	0.0932726
LF82_1712	pqiB	Paraquat-inducible protein B	1640	4532	9022	-0.994	0.00116729
LF82_1713	prc	Tail-specific protease	2048	11631	31893	-1.455	5.29227e-05
LF82_1714	prfA	Peptide chain release factor 1	1082	1476	3015	-1.031	0.000118137
LF82_1715	prfB	Peptide chain release factor 2	881	3197	6718	-1.071	0.0004435
LF82_1716	prfC	Peptide chain release factor 3	1589	2445	3634	-0.572	0.0346878
LF82_1717	prfH	Peptide chain release factor homolog	614	156	192	-0.3	0.325787
LF82_1718	priA	Primosomal protein N	2198	806	1285	-0.674	0.00723839
LF82_1719	priB	Primosomal replication protein n	314	16077	46194	-1.523	1.62966e-05
LF82_1720	priC	Primosomal replication protein N'	527	316	383	-0.28	0.279214
LF82_1721	prkB	phosphoribulokinase	869	937	1135	-0.277	0.251751
LF82_1722	prlC	Oligopeptidase A	2042	1260	1325	-0.073	0.793007
LF82_1723	prmA	ribosomal protein L11 methyltransferase	881	667	800	-0.263	0.246579
LF82_1724	prmB	adenine-specific methylase yfcB	932	1254	1495	-0.254	0.333645
LF82_1725	prmC	Protein methyltransferase hemK	833	382	626	-0.717	0.00160249
LF82_1732	proP	Proline/betaine transporter	1502	2037	9610	-2.238	1.67632e-14
LF82_1733	proQ	ProP effector	698	10598	34288	-1.694	4.81886e-06
LF82_1735	proV	glycine betaine/L-proline transport ATP-binding protein	1202	411	465	-0.177	0.475719
LF82_1736	proW	glycine betaine/L-proline transport system permease	1064	202	71	1.504	1.57787e-06
LF82_1737	proX	glycine betaine-binding periplasmic protein	992	384	215	0.841	0.000764665
LF82_1738	proY	Proline-specific permease proY	1373	738	640	0.206	0.356169
LF82_1743	prpR	Propionate catabolism operon regulatory protein	1586	435	192	1.185	0.000107148
LF82_1746	psiE	Protein psiE	410	1126	962	0.227	0.361046
LF82_1747	psiF	Phosphate starvation-inducible protein psiF	320	765	454	0.754	0.00118532
LF82_1748	pspA	Phage shock protein A	668	1744	184244	-6.723	1.50838e-60
LF82_1749	pspB	Phage shock protein B	224	171	9035	-5.724	1.43676e-69
LF82_1750	pspC	Phage shock protein C	359	245	6657	-4.761	2.49633e-40
LF82_1751	pspD	Phage shock protein D	221	142	4110	-4.844	3.6356e-34
LF82_1752	pspE	Phage shock protein E	314	5087	5711	-0.167	0.64248
LF82_1753	pspF	Psp operon transcriptional activator	977	429	475	-0.147	0.569483
LF82_1754	pspG	orf	242	402	24732	-5.941	5.9846e-63
LF82_1759	pstA	Phosphate transport system permease protein pstA	890	390	195	0.998	0.000125311
LF82_1760	pstB	Phosphate import ATP-binding protein pstB	773	808	687	0.235	0.338565
LF82_1761	pstC	Phosphate transport system permease protein pstC	959	509	117	2.124	1.68521e-14
LF82_1762	pstS	Phosphate-binding protein pstS	1040	752	510	0.563	0.0144508
LF82_1764	pth	Peptidyl-tRNA hydrolase	584	322	370	-0.206	0.507363
LF82_1765	ptrA	Protease 3	2888	2616	5019	-0.94	0.000716806
LF82_1766	ptrB	Protease 2	2060	1844	3511	-0.929	0.000370359
LF82_1767	ptsA	Multiphosphoryl transfer protein 2	2501	787	175	2.172	3.37399e-16
LF82_1768	ptsG	PTS system glucose-specific EIICB component	1433	946	1095	-0.212	0.37664
LF82_1769	ptsH	Phosphocarrier protein HPr	257	4060	5657	-0.479	0.114913
LF82_1770	ptsI	Phosphoenolpyruvate-protein phosphotransferase	1727	17399	27036	-0.636	0.0696069
LF82_1771	ptsN	Nitrogen regulatory protein	491	756	1479	-0.969	0.00045341
LF82_1772	ptsP	Phosphoenolpyruvate-protein phosphotransferase ptsP	2246	1418	1340	0.08	0.765962
LF82_1777	purE	Phosphoribosylaminoimidazole carboxylase catalytic	509	145	38	1.921	7.72385e-09
LF82_1784	purR	HTH-type transcriptional repressor purR	1025	1450	3232	-1.157	0.000308327
LF82_1787	putA	bifunctional protein putA	3962	2758	1919	0.523	0.0864703
LF82_1788	putP	Sodium/proline symporter	1508	1223	1044	0.229	0.363352
LF82_1799	pyrL	Pyrbi operon leader peptide	134	235	123	0.927	0.00122093
LF82_1800	qmcA	orf	917	854	1235	-0.532	0.0288231
LF82_1801	qor	Quinone oxidoreductase	983	600	676	-0.172	0.486962
LF82_1802	qseB	Transcriptional regulatory protein qseB	659	248	170	0.55	0.0327229
LF82_1803	qseC	Sensor protein qseC	1349	532	291	0.873	9.69278e-05
LF82_1805	queC	Queuosine biosynthesis protein queC	695	665	885	-0.414	0.0815305
LF82_1807	radA	DNA repair protein radA	1382	665	776	-0.224	0.338224
LF82_1808	raiA	ribosome-associated inhibitor A	341	121212	49112	1.303	0.000707243
LF82_1809	rarA	orf	1343	765	892	-0.223	0.339921
LF82_1810	rarD	Protein rarD	890	533	458	0.22	0.387241
LF82_1811	ravA	ATPase ravA	1496	921	619	0.574	0.0125216
LF82_1812	rbbA	ABC transporter ATP-binding protein yhiH	2735	720	166	2.115	3.4481e-16
LF82_1813	rbfA	ribosome-binding factor A	401	772	2417	-1.648	7.4728e-11
LF82_1815	rbsA	ribose import ATP-binding protein rbsA	1505	955	2180	-1.191	4.66726e-07
LF82_1816	rbsB	D-ribose-binding periplasmic protein	890	53295	13923	1.937	1.01726e-08
LF82_1817	rbsC	ribose transport system permease protein rbsC	965	1887	2180	-0.208	0.438662
LF82_1818	rbsD	High affinity ribose transport protein rbsD	419	7114	16988	-1.256	4.68987e-05
LF82_1819	rbsK	ribokinase	929	1008	1578	-0.646	0.0148875
LF82_1820	rbsR	ribose operon repressor	983	842	1124	-0.417	0.089263
LF82_1821	rcnA	Nickel/cobalt efflux system rcnA	785	428	745	-0.801	0.000266191
LF82_1822	rcnR	orf	272	624	898	-0.527	0.0206882
LF82_1823	rcsA	Colanic acid capsular biosynthesis activation protein	623	220	402	-0.869	0.000747527
LF82_1824	rcsB	Capsular synthesis regulator component B	650	6893	9453	-0.456	0.144631
LF82_1825	rcsC	Sensor kinase protein rcsC	2801	3887	5282	-0.442	0.140995
LF82_1826	rcsD	Sensor-like histidine kinase yojN	2672	16475	25439	-0.627	0.0767082
LF82_1827	rcsF	Protein rcsF	404	540	1143	-1.082	0.000200503
LF82_1828	rdgB	HAM1 protein homolog	593	531	869	-0.711	0.000630351
LF82_1829	rdgC	Recombination-associated protein rdgC	911	1213	2320	-0.936	0.000507072
LF82_1832	rdoA	Protein rdoA	986	2135	5076	-1.249	7.48387e-06
LF82_1833	recA	Protein recA	1061	5343	18069	-1.758	7.40596e-07
LF82_1834	recB	exodeoxyribonuclease V beta chain	3542	2361	4352	-0.883	0.00159742
LF82_1835	recC	exodeoxyribonuclease V gamma chain	3368	1794	2583	-0.526	0.0405628
LF82_1836	recD	exodeoxyribonuclease V alpha chain	1826	1137	1701	-0.582	0.0137625
LF82_1837	recF	DNA replication and repair protein recF	1073	793	1405	-0.825	0.000418606
LF82_1838	recG	ATP-dependent DNA helicase recG	2081	1841	2384	-0.374	0.157843
LF82_1839	recJ	Single-stranded-DNA-specific exonuclease recJ	1733	1222	2477	-1.02	5.6177e-05
LF82_1840	recN	DNA repair protein recN	1661	1199	4418	-1.881	2.88871e-13
LF82_1841	recO	DNA repair protein recO	728	1008	1741	-0.79	0.00406133
LF82_1842	recQ	ATP-dependent DNA helicase recQ	1829	1285	1514	-0.237	0.410558
LF82_1843	recR	Recombination protein recR	605	435	607	-0.483	0.0555321
LF82_1844	recX	Regulatory protein recX	500	517	999	-0.953	0.00214201
LF82_1846	rep	ATP-dependent DNA helicase rep	2021	2899	5120	-0.821	0.0124714
LF82_1852	rfaH	Transcriptional activator rfaH	488	822	1006	-0.292	0.377851
LF82_1867	rhaM	orf	314	135	54	1.327	4.58218e-05
LF82_1868	rhaR	HTH-type transcriptional activator rhaR	848	462	147	1.655	2.01163e-10
LF82_1869	rhaS	HTH-type transcriptional activator rhaS	836	273	97	1.496	1.39678e-08
LF82_1870	rhaT	L-rhamnose-proton symporter	1034	589	154	1.941	2.26189e-12
LF82_1871	rhlB	ATP-dependent RNA helicase rhlB	1265	2760	4192	-0.603	0.033187
LF82_1872	rhlE	ATP-dependent RNA helicase rhlE	1361	951	2381	-1.324	6.60786e-06
LF82_1873	rho	Transcription termination factor rho	1259	11423	27633	-1.275	8.8974e-05
LF82_1874	rhtA	inner membrane transporter ybiF	887	597	392	0.604	0.00466928
LF82_1875	rhtB	Homoserine/homoserine lactone efflux protein	620	404	264	0.611	0.0108703
LF82_1876	rhtC	Threonine efflux protein	620	678	564	0.266	0.227376
LF82_1877	ribA	GTP cyclohydrolase-2	590	615	633	-0.043	0.863589
LF82_1883	rihA	Pyrimidine-specific ribonucleoside hydrolase rihA	935	3085	2138	0.528	0.0711397
LF82_1886	rimI	ribosomal-protein-alanine acetyltransferase	446	423	639	-0.597	0.0112333
LF82_1887	rimJ	ribosomal-protein-alanine acetyltransferase	584	516	504	0.034	0.887691
LF82_1888	rimK	ribosomal protein S6 modification protein	902	598	673	-0.172	0.447094
LF82_1889	rimL	ribosomal-protein-serine acetyltransferase	539	2012	2786	-0.47	0.144499
LF82_1890	rimM	16S rRNA-processing protein rimM	548	7837	25570	-1.706	2.40274e-06
LF82_1891	rimN	orf	572	447	894	-1.004	0.000264201
LF82_1892	rlmB	23S rRNA (guanosine-2'-O-)-methyltransferase	731	714	1182	-0.728	0.00103164
LF82_1893	rlmG	ribosomal RNA small subunit methyltransferase D	1136	678	899	-0.408	0.0855696
LF82_1894	rlmL	orf	2108	3003	5954	-0.988	0.000803638
LF82_1895	rlpA	Rare lipoprotein A	1088	992	1002	-0.014	0.963404
LF82_1896	rlpB	LPS-assembly lipoprotein rlpB	581	1038	1485	-0.517	0.0555081
LF82_1897	rluA	ribosomal large subunit pseudouridine synthase A	659	322	305	0.078	0.785659
LF82_1899	rluC	ribosomal large subunit pseudouridine synthase C	959	2468	4530	-0.877	0.00676007
LF82_1900	rluD	ribosomal large subunit pseudouridine synthase D	980	2312	4211	-0.865	0.00668346
LF82_1901	rluE	ribosomal large subunit pseudouridine synthase E	653	812	1374	-0.76	0.00600755
LF82_1902	rluF	ribosomal large subunit pseudouridine synthase F	872	837	710	0.237	0.30399
LF82_1903	rmf	ribosome modulation factor	167	7209	2904	1.312	2.51866e-06
LF82_1904	rmuC	DNA recombination protein rmuC	1427	1410	1335	0.078	0.779049
LF82_1905	rna	ribonuclease I	806	553	574	-0.057	0.830514
LF82_1906	rnb	exoribonuclease 2	1934	1885	2547	-0.435	0.113069
LF82_1907	rnc	ribonuclease 3	680	2796	6491	-1.215	0.000280359
LF82_1911	rnhA	ribonuclease HI	467	1042	1612	-0.63	0.0225255
LF82_1912	rnhB	ribonuclease HII	596	1025	2247	-1.134	9.61018e-05
LF82_1913	rnk	Regulator of nucleoside diphosphate kinase	410	628	996	-0.666	0.0156841
LF82_1916	rnr	ribonuclease R	2441	5164	14067	-1.446	5.26926e-05
LF82_1918	rob	right origin-binding protein	869	1912	2282	-0.255	0.360003
LF82_1919	rof	Protein rof	260	128	195	-0.611	0.0335956
LF82_1924	rpiR	HTH-type transcriptional regulator rpiR	890	811	1095	-0.433	0.0609209
LF82_1931	rplI	50S ribosomal protein L9	449	6349	11701	-0.882	0.0261467
LF82_1932	rplJ	50S ribosomal protein L10	497	38019	83345	-1.132	0.00754774
LF82_1934	rplL	50S ribosomal protein L7/L12	365	67346	166239	-1.304	0.00136611
LF82_1935	rplM	50S ribosomal protein L13	428	11563	25243	-1.126	0.00563307
LF82_1939	rplQ	50S ribosomal protein L17	383	3105	6543	-1.075	0.00498757
LF82_1943	rplU	50S ribosomal protein L21	311	43334	61076	-0.495	0.189692
LF82_1947	rplY	50S ribosomal protein L25	284	5650	8015	-0.504	0.261705
LF82_1948	rpmA	50S ribosomal protein L27	257	9691	13985	-0.529	0.145981
LF82_1949	rpmB	50S ribosomal protein L28	236	27142	36225	-0.417	0.285498
LF82_1952	rpmE	50S ribosomal protein L31	212	1469	2606	-0.828	0.0121968
LF82_1953	rpmF	50S ribosomal protein L32	173	2224	2518	-0.18	0.630229
LF82_1954	rpmG	50S ribosomal protein L33	167	2519	5141	-1.03	0.00437303
LF82_1955	rpmH	50S ribosomal protein L34	140	2809	4541	-0.693	0.0681591
LF82_1957	rpmJ	50S ribosomal protein L36	116	3560	6173	-0.794	0.0131053
LF82_1958	rpoA	DNA-directed RNA polymerase alpha chain	989	36098	107406	-1.573	3.30462e-05
LF82_1959	rpoB	DNA-directed RNA polymerase beta chain	4028	18733	58787	-1.65	1.85747e-06
LF82_1960	rpoC	DNA-directed RNA polymerase beta' chain	4223	13274	29772	-1.165	0.00104878
LF82_1961	rpoD	RNA polymerase sigma factor rpoD	1841	5102	13978	-1.454	2.76001e-06
LF82_1962	rpoE	RNA polymerase sigma-E factor	575	12311	39561	-1.684	2.8164e-07
LF82_1963	rpoH	RNA polymerase sigma-32 factor	854	2521	11482	-2.188	2.71937e-09
LF82_1964	rpoN	RNA polymerase sigma-54 factor	1433	6350	8304	-0.387	0.229985
LF82_1965	rpoS	RNA polymerase sigma factor rpoS	992	5094	10586	-1.055	0.000340604
LF82_1966	rpoZ	DNA-directed RNA polymerase omega chain	275	3280	5877	-0.841	0.00684409
LF82_1968	rpsA	30S ribosomal protein S1	1673	42982	100165	-1.221	0.0011047
LF82_1976	rpsI	30S ribosomal protein S9	392	3050	6620	-1.118	0.00311937
LF82_1979	rpsL	30S ribosomal protein S12	374	6706	13179	-0.975	0.00318665
LF82_1982	rpsO	30S ribosomal protein S15	269	31971	34047	-0.091	0.872682
LF82_1987	rpsT	30S ribosomal protein S20	263	26170	36187	-0.468	0.370168
LF82_1988	rpsU	30S ribosomal protein S21	215	4008	3519	0.188	0.699506
LF82_1989	rraA	Regulator of ribonuclease activity A	485	15532	18076	-0.219	0.551691
LF82_1990	rraB	orf	416	2997	5485	-0.872	0.0106598
LF82_2007	rrmJ	ribosomal RNA large subunit methyltransferase J	629	7883	15977	-1.019	0.00153423
LF82_2015	rsd	Regulator of sigma D	476	1489	1405	0.085	0.76641
LF82_2016	rseA	Sigma-E factor negative regulatory protein	650	4742	14452	-1.608	1.73777e-07
LF82_2017	rseB	Sigma-E factor regulatory protein rseB	956	1004	5179	-2.367	7.06785e-18
LF82_2018	rseC	Sigma-E factor regulatory protein rseC	479	580	3200	-2.465	7.43408e-19
LF82_2019	rseP	Protease ecfE	1352	6252	16305	-1.383	3.01582e-05
LF82_2021	rsgA	GTPase engC	1052	1464	2550	-0.801	0.00479379
LF82_2022	rsmB	ribosomal RNA small subunit methyltransferase B	1289	1013	1463	-0.53	0.0225902
LF82_2023	rsmC	ribosomal RNA small subunit methyltransferase C	1031	1551	2632	-0.763	0.00431778
LF82_2024	rsmD	methylase yhhF	596	475	476	-0.007	0.980939
LF82_2025	rsmE	orf	731	774	910	-0.234	0.356169
LF82_2026	rsmF	ribosomal RNA small subunit methyltransferase F	1445	800	907	-0.182	0.442074
LF82_2027	rspA	Starvation-sensing protein rspA	1214	370	68	2.454	5.26911e-15
LF82_2028	rspA	Starvation-sensing protein rspA	1247	525	555	-0.082	0.747727
LF82_2029	rspB	Starvation-sensing protein rspB	1019	569	471	0.274	0.278196
LF82_2030	rssA	orf	944	1546	2254	-0.544	0.0388851
LF82_2031	rssB	Protein hnr	1013	1137	1780	-0.647	0.00816303
LF82_2032	rstA	Transcriptional regulatory protein rstA	719	465	3493	-2.909	1.14618e-17
LF82_2033	rstB	Sensor protein rstB	1301	817	2984	-1.869	1.73455e-11
LF82_2034	rsuA	ribosomal small subunit pseudouridine synthase A	695	2254	5658	-1.328	4.02442e-05
LF82_2035	rsxA	electron transport complex protein rnfA	581	501	844	-0.755	0.00500196
LF82_2036	rsxB	electron transport complex protein rnfB	578	382	488	-0.352	0.156037
LF82_2037	rsxC	electron transport complex protein rnfC	2327	1435	2172	-0.599	0.0282299
LF82_2038	rsxD	electron transport complex protein rnfD	1058	981	902	0.121	0.64248
LF82_2039	rsxE	electron transport complex protein rnfE	695	1026	2352	-1.197	3.98524e-06
LF82_2040	rsxG	electron transport complex protein rnfG	620	522	943	-0.854	0.000106413
LF82_2041	rtcA	RNA 3'-terminal phosphate cyclase	1016	440	182	1.274	3.78739e-05
LF82_2042	rtcB	Protein rtcB	1226	873	444	0.976	0.00023052
LF82_2043	rtcR	Transcriptional regulatory protein rtcR	1598	462	279	0.727	0.00274679
LF82_2044	rtn	Protein rtn	1556	2120	2783	-0.393	0.204161
LF82_2046	rumA	23S rRNA m(5)U1939 methyltransferase	1301	1419	1089	0.383	0.121311
LF82_2047	rumB	23S rRNA methyluridine methyltransferase	1127	810	1046	-0.369	0.100353
LF82_2048	rusA	Crossover junction endodeoxyribonuclease rusA	362	154	39	2	2.72269e-07
LF82_2049	rutA	monooxygenase rutA	1148	291	83	1.811	1.34002e-09
LF82_2051	rutC	orf	386	43	7	2.593	1.87739e-08
LF82_2052	rutD	Protein rutD	800	147	39	1.918	1.34327e-08
LF82_2055	rutG	pyrimidine permease rutG	1328	693	181	1.94	2.89206e-13
LF82_2056	rutR	HTH-type transcriptional regulator rutR	638	751	668	0.169	0.506927
LF82_2057	ruvA	Holliday junction ATP-dependent DNA helicase ruvA	611	697	993	-0.511	0.0295186
LF82_2058	ruvB	Holliday junction ATP-dependent DNA helicase ruvB	1010	530	910	-0.78	0.000397458
LF82_2059	ruvC	Crossover junction endodeoxyribonuclease ruvC	521	306	301	0.023	0.937859
LF82_2080	rzpD	Rz endopeptidase from lambdoid prophage DLP12	461	176	271	-0.628	0.0266631
LF82_2081	rzpQ	orf	218	129	169	-0.388	0.165442
LF82_2082	sanA	Protein sanA	719	534	587	-0.14	0.56504
LF82_2083	sapA	Peptide transport periplasmic protein sapA	1643	606	675	-0.158	0.481015
LF82_2084	sapB	Peptide transport system permease protein sapB	965	477	218	1.131	1.17195e-06
LF82_2085	sapC	Peptide transport system permease protein sapC	890	300	161	0.897	0.000243322
LF82_2086	sapD	Peptide transport system ATP-binding protein sapD	992	507	401	0.34	0.127674
LF82_2087	sapF	Peptide transport system ATP-binding protein sapF	806	381	384	-0.012	0.965944
LF82_2088	sbcB	exodeoxyribonuclease I	1427	1677	2196	-0.39	0.160074
LF82_2089	sbcC	exonuclease sbcC	3143	1968	2171	-0.142	0.621298
LF82_2090	sbcD	Nuclease sbcCD subunit D	1202	440	424	0.054	0.83338
LF82_2091	sbmA	Protein sbmA	1220	763	878	-0.203	0.372572
LF82_2092	sbmC	DNA gyrase inhibitory protein	473	1090	1534	-0.492	0.060875
LF82_2093	sbp	Sulfate-binding protein	989	730	1648	-1.174	3.49566e-05
LF82_2096	sdac	Serine transporter	1289	2216	4947	-1.158	1.91383e-05
LF82_2100	sdhD	Succinate dehydrogenase hydrophobic membrane anchor	347	2126	3986	-0.907	0.000652666
LF82_2101	sdiA	Regulatory protein sdiA	722	1147	2724	-1.249	2.80624e-07
LF82_2102	secA	Preprotein translocase subunit secA	2705	5123	8340	-0.703	0.0228884
LF82_2103	secB	Protein-export protein secB	467	2676	3006	-0.168	0.563042
LF82_2104	secD	Protein-export membrane protein secD	1847	5909	13082	-1.147	0.000558906
LF82_2105	secE	Preprotein translocase secE subunit	383	5532	15656	-1.501	1.2683e-05
LF82_2106	secF	Protein-export membrane protein secF	971	2687	4628	-0.785	0.0089354
LF82_2107	secG	Protein-export membrane protein secG	332	15686	28804	-0.877	0.0418773
LF82_2108	secM	Secretion monitor	512	1375	1952	-0.506	0.103161
LF82_2109	secY	Preprotein translocase subunit secY	1331	56546	141764	-1.326	0.000234263
LF82_2111	selB	Selenocysteine-specific elongation factor	1844	704	529	0.413	0.0845496
LF82_2114	seqA	Protein seqA	545	1367	1918	-0.489	0.0567272
LF82_2124	setB	Sugar efflux transporter B	1181	407	424	-0.058	0.813716
LF82_2125	sfsA	Sugar fermentation stimulation protein A	704	1074	947	0.181	0.461252
LF82_2126	sfsB	Sugar fermentation stimulation protein B	278	152	237	-0.642	0.0115004
LF82_2130	sgrR	orf	1655	692	425	0.704	0.0100548
LF82_2131	shiA	Shikimate transporter	1316	3852	3331	0.209	0.493756
LF82_2132	sirA	Sulfurtransferase tusA	245	593	706	-0.253	0.265551
LF82_2133	sixA	Phosphohistidine phosphatase sixA	485	1533	3121	-1.026	0.000256847
LF82_2134	skp	chaperone protein skp	485	2719	6610	-1.282	4.29276e-05
LF82_2135	slmA	HTH-type protein slmA	596	370	466	-0.334	0.224994
LF82_2136	slp	Outer membrane protein slp	599	608	218	1.479	8.30581e-12
LF82_2137	slt	Soluble lytic murein transglycosylase	1937	2199	3112	-0.501	0.0627418
LF82_2138	slyA	Transcriptional regulator slyA	440	5494	6341	-0.207	0.518725
LF82_2139	slyB	Outer membrane lipoprotein slyB	467	3379	9705	-1.522	6.44661e-07
LF82_2140	slyD	FKBP-type peptidyl-prolyl cis-trans isomerase slyD	590	3348	5080	-0.601	0.0440984
LF82_2141	slyX	Protein slyX	218	251	337	-0.431	0.102607
LF82_2142	smf	Protein smf	1124	15055	23365	-0.634	0.100177
LF82_2143	smg	Protein smg	473	6209	9051	-0.544	0.0876241
LF82_2144	smpA	Small protein A	341	1098	3581	-1.706	2.71407e-08
LF82_2145	smpB	SsrA-binding protein	482	1687	3114	-0.884	0.00321542
LF82_2146	smtA	Protein smtA	785	825	1286	-0.641	0.0130905
LF82_2150	sohA	HtrA suppressor protein	335	765	7441	-3.282	1.71618e-17
LF82_2151	sohB	protease sohB	1049	1800	3456	-0.942	0.00110139
LF82_2154	solA	N-methyl-L-tryptophan oxidase	1118	767	838	-0.128	0.591863
LF82_2155	soxR	Redox-sensitive transcriptional activator soxR	464	247	609	-1.307	1.21063e-09
LF82_2156	soxS	Regulatory protein soxS	323	151	210	-0.47	0.129167
LF82_2159	speC	Ornithine decarboxylase, constitutive	2135	1016	1126	-0.147	0.559717
LF82_2163	speG	Spermidine N(1)-acetyltransferase	560	860	4028	-2.227	4.1246e-16
LF82_2166	sppA	Protease 4	1856	3686	6459	-0.809	0.00578577
LF82_2167	spr	Lipoprotein spr	566	10155	9557	0.087	0.856517
LF82_2168	spy	Spheroplast protein Y	485	847	2818	-1.734	1.29473e-12
LF82_2169	sra	Stationary-phase-induced ribosome-associated protein	137	874	505	0.79	0.00147429
LF82_2170	srlA	glucitol/sorbitol permease IIC component	563	249	128	0.969	0.00532399
LF82_2171	srlB	glucitol/sorbitol-specific phosphotransferase enzyme	371	163	25	2.721	5.08367e-15
LF82_2173	srlE	glucitol/sorbitol-specific phosphotransferase enzyme	959	386	112	1.778	1.14818e-08
LF82_2174	srlR	glucitol operon repressor	773	702	823	-0.23	0.311483
LF82_2175	srmB	ATP-dependent RNA helicase srmB	1334	2460	5132	-1.061	0.000881517
LF82_2178	ssb	Single-stranded DNA-binding protein	536	5533	4692	0.238	0.48345
LF82_2179	sscR	6-pyruvoyl tetrahydrobiopterin synthase	365	258	190	0.433	0.115241
LF82_2180	sseA	3-mercaptopyruvate sulfurtransferase	845	1176	2066	-0.814	0.00113659
LF82_2181	sseB	Protein sseB	776	1829	2030	-0.151	0.588683
LF82_2182	ssnA	Protein ssnA	1328	612	102	2.587	3.4371e-18
LF82_2183	sspA	Stringent starvation protein A	638	2892	6432	-1.153	0.00020529
LF82_2184	sspB	Stringent starvation protein B	497	635	1120	-0.82	0.00100189
LF82_2187	sstT	Inner membrane symporter ygjU	1244	1393	1796	-0.368	0.148038
LF82_2188	ssuA	aliphatic sulfonates-binding protein	959	457	87	2.398	1.61121e-16
LF82_2189	ssuB	aliphatic sulfonates import ATP-binding protein ssuB	767	470	205	1.2	1.84199e-05
LF82_2190	ssuC	aliphatic sulfonates transport permease protein ssu	791	314	54	2.531	5.36719e-13
LF82_2193	sthA	Soluble pyridine nucleotide transhydrogenase	1400	3734	5361	-0.522	0.0921416
LF82_2194	stpA	DNA-binding protein stpA	404	149	136	0.144	0.698025
LF82_2199	sufA	Protein sufA	368	102	280	-1.451	3.42044e-05
LF82_2200	sufB	Protein sufB	1487	475	474	0.004	0.990706
LF82_2201	sufC	ATP-dependent transporter sufC	746	232	281	-0.271	0.379839
LF82_2202	sufD	Protein sufD	1271	337	286	0.237	0.362985
LF82_2203	sufE	Cysteine desulfuration protein sufE	416	262	237	0.147	0.603527
LF82_2204	sufI	Protein sufI	1412	485	470	0.043	0.857272
LF82_2205	sufS	selenocysteine lyase, PLP-dependent	1220	488	343	0.51	0.0330873
LF82_2206	sugE	Quaternary ammonium compound-resistance protein sugE	317	629	1160	-0.884	0.00428606
LF82_2208	sulA	Cell division inhibitor	509	1508	10096	-2.743	2.69989e-17
LF82_2209	surA	chaperone surA	1286	2391	5412	-1.179	1.50608e-05
LF82_2210	surE	Multifunctional protein surE	761	491	714	-0.541	0.0296869
LF82_2211	sxy	orf	629	736	965	-0.389	0.119605
LF82_2212	syd	Protein syd	545	1282	1919	-0.582	0.0307315
LF82_2213	tadA	tRNA-specific adenosine deaminase	536	495	1375	-1.476	1.12508e-08
LF82_2214	tag	DNA-3-methyladenine glycosylase 1	563	780	660	0.241	0.390386
LF82_2217	tam	Trans-aconitate 2-methyltransferase	758	424	395	0.106	0.701645
LF82_2218	tar	Methyl-accepting chemotaxis protein II	1661	554	266	1.058	3.60626e-05
LF82_2219	tas	Protein tas	1040	705	1014	-0.524	0.0156841
LF82_2220	tatA	Sec-independent protein translocase protein tatA	269	5862	7114	-0.279	0.378336
LF82_2221	tatB	Sec-independent protein translocase protein tatB	515	1246	2880	-1.21	2.15504e-05
LF82_2222	tatC	Sec-independent protein translocase protein tatC	776	1419	2718	-0.939	0.00038129
LF82_2223	tatD	Deoxyribonuclease tatD	794	595	842	-0.503	0.0227433
LF82_2224	tatE	Sec-independent protein translocase protein tatE	203	7788	7469	0.06	0.890206
LF82_2225	tauA	Taurine-binding periplasmic protein	962	266	94	1.495	8.48692e-07
LF82_2226	tauB	Taurine import ATP-binding protein tauB	767	275	104	1.4	4.10308e-06
LF82_2227	tauC	Taurine transport system permease protein tauC	827	184	60	1.614	6.71843e-07
LF82_2229	tbpA	Thiamine-binding periplasmic protein	983	492	583	-0.245	0.274199
LF82_2230	tdcA	HTH-type transcriptional regulator tdcA	938	3794	3349	0.18	0.784818
LF82_2231	tdcB	Threonine dehydratase catabolic	989	2536	3937	-0.635	0.363524
LF82_2232	tdcC	Threonine/serine transporter	1331	1556	1335	0.22	0.5876
LF82_2235	tdcF	Protein tdcF	389	409	425	-0.058	0.871337
LF82_2237	tdcR	Threonine dehydratase operon	344	230	483	-1.069	1.13242e-05
LF82_2240	tehA	Tellurite resistance protein tehA	992	815	778	0.068	0.794845
LF82_2241	tehB	Tellurite resistance protein tehB	593	1614	1808	-0.163	0.562044
LF82_2249	thiF	adenylyltransferase thiF	755	181	43	2.071	1.74732e-10
LF82_2250	thiG	Thiazole biosynthesis protein thiG	770	184	31	2.559	2.23887e-12
LF82_2252	thiI	Thiamine biosynthesis protein thiI	1448	1906	4066	-1.094	0.000106462
LF82_2256	thiP	Thiamine transport system permease protein thiP	1610	520	379	0.458	0.0647789
LF82_2257	thiQ	Thiamine import ATP-binding protein thiQ	698	284	355	-0.32	0.206174
LF82_2258	thiS	Protein thiS	200	78	9	3.209	5.10546e-12
LF82_2268	tig	Trigger factor	1298	31133	69218	-1.153	0.00179122
LF82_2269	tilS	tRNA(Ile)-lysidine synthase	1298	659	987	-0.584	0.0165606
LF82_2272	tldD	Protein tldD	1445	2493	2081	0.261	0.327208
LF82_2275	tnaB	Low affinity tryptophan permease	1247	1573	558	1.495	4.40554e-11
LF82_2276	tolA	Protein tolA	1265	3158	9183	-1.54	9.74317e-06
LF82_2277	tolB	Protein tolB	1292	11361	13449	-0.243	0.506024
LF82_2278	tolC	Outer membrane protein tolC	1481	1357	1786	-0.397	0.128853
LF82_2279	tolQ	Protein tolQ	692	2359	7173	-1.604	3.63262e-07
LF82_2280	tolR	Protein tolR	428	1233	3013	-1.29	1.04341e-06
LF82_2281	tonB	Protein tonB	719	505	921	-0.866	7.96257e-05
LF82_2282	topA	DNA topoisomerase 1	2597	6501	19821	-1.608	4.95019e-07
LF82_2283	topB	DNA topoisomerase 3	1955	2015	2112	-0.068	0.820399
LF82_2285	torC	Cytochrome c-type protein torC	1172	636	241	1.4	1.70213e-08
LF82_2286	torD	chaperone protein torD	599	107	40	1.434	0.000421997
LF82_2287	torR	TorCad operon transcriptional regulatory protein torR	692	241	264	-0.124	0.662302
LF82_2288	torS	Sensor protein torS	2732	1059	1520	-0.522	0.0331938
LF82_2289	torT	Periplasmic protein torT	1028	496	503	-0.02	0.938445
LF82_2290	torY	Cytochrome c-type protein torY	1100	279	455	-0.7	0.00289273
LF82_2293	tppB	Tripeptide permease tppB	1502	2720	3836	-0.496	0.067271
LF82_2294	tpr	orf	89	3	83	-4.761	1.64353e-14
LF82_2295	tpx	Thiol peroxidase	506	1509	1638	-0.119	0.662302
LF82_2296	tqsA	orf	1034	556	807	-0.537	0.111251
LF82_2298	treB	PTS system trehalose-specific EIIBC component	1418	2237	3653	-0.708	0.0222041
LF82_2301	treR	HTH-type transcriptional regulator treR	947	371	419	-0.177	0.445204
LF82_2302	trkA	Trk system potassium uptake protein trkA	1376	1296	1865	-0.526	0.0341913
LF82_2303	trkH	Trk system potassium uptake protein trkH	1451	1553	1291	0.266	0.285582
LF82_2304	trmA	orf	1100	1686	3320	-0.978	0.000354905
LF82_2305	trmD	trmD tRNA (guanine-1-)-methyltransferase	767	31804	120751	-1.925	1.64106e-06
LF82_2306	trmH	tRNA guanosine-2'-O-methyltransferase	689	538	769	-0.518	0.0448235
LF82_2307	trmI	orf	719	4061	6795	-0.743	0.0385135
LF82_2308	trmJ	tRNA/rRNA methyltransferase yfhQ	740	635	1392	-1.133	5.91091e-05
LF82_2314	trpH	Protein trpH	881	1242	1924	-0.632	0.0350771
LF82_2315	trpR	Trp operon repressor	326	262	331	-0.34	0.189707
LF82_2318	truA	tRNA pseudouridine synthase A	812	215	173	0.313	0.291779
LF82_2319	truB	tRNA pseudouridine synthase B	944	1549	4416	-1.511	5.30823e-08
LF82_2320	truC	tRNA pseudouridine synthase C	782	352	373	-0.082	0.760201
LF82_2321	truD	tRNA pseudouridine synthase D	1049	461	580	-0.329	0.142128
LF82_2322	trxA	Thioredoxin 1	434	2011	1603	0.327	0.280591
LF82_2324	trxC	Thioredoxin 2	419	686	938	-0.452	0.067271
LF82_2325	tsf	elongation factor Ts	851	16218	30392	-0.906	0.0111356
LF82_2326	tsgA	Protein tsgA	1181	720	551	0.386	0.0675536
LF82_2327	tsr	Methyl-accepting chemotaxis protein I	1673	646	705	-0.125	0.68515
LF82_2328	tsx	Nucleoside-specific channel-forming protein tsx	884	6462	8450	-0.387	0.269479
LF82_2329	ttcA	orf	935	918	1162	-0.342	0.149986
LF82_2330	ttdA	L(+)-tartrate dehydratase subunit alpha	908	237	49	2.27	2.51073e-13
LF82_2331	ttdB	L(+)-tartrate dehydratase subunit beta	605	317	66	2.277	6.82217e-12
LF82_2332	ttdR	HTH-type transcriptional activator ttdR	932	635	341	0.896	0.000539762
LF82_2333	ttdT	tartrate carrier	1463	724	312	1.213	1.00219e-06
LF82_2334	tufB	elongation factor Tu	1184	38466	69001	-0.843	0.0156287
LF82_2335	tufB	elongation factor Tu	1184	44773	77212	-0.786	0.0260794
LF82_2336	tus	DNA replication terminus site-binding protein	929	544	401	0.439	0.0481975
LF82_2337	typA	GTP-binding protein typA/bipA	1823	7607	19633	-1.368	2.04311e-05
LF82_2339	tyrB	Aromatic-amino-acid aminotransferase	1193	1567	1328	0.24	0.353797
LF82_2340	tyrP	Tyrosine-specific transport protein	1211	855	1888	-1.142	4.50583e-06
LF82_2341	tyrR	Transcriptional regulatory protein tyrR	1541	1397	1180	0.244	0.333669
LF82_2355	ucpA	Oxidoreductase ucpA	791	2707	1637	0.725	0.0150947
LF82_2359	ugpA	sn-glycerol-3-phosphate transport system permease	887	312	34	3.186	3.56403e-19
LF82_2360	ugpB	sn-glycerol-3-phosphate-binding periplasmic protein ugpB	1316	917	397	1.207	7.10407e-06
LF82_2361	ugpC	sn-glycerol-3-phosphate import ATP-binding protein ugpC	1070	603	308	0.968	0.000243644
LF82_2362	ugpE	sn-glycerol-3-phosphate transport system permease	845	414	75	2.468	4.55247e-15
LF82_2364	uhpA	Transcriptional regulatory protein uhpA	590	217	175	0.305	0.255979
LF82_2365	uhpB	Sensor protein uhpB	1502	624	384	0.699	0.00447779
LF82_2366	uhpC	Regulatory protein uhpC	1319	753	394	0.935	5.69526e-05
LF82_2367	uhpT	Hexose phosphate transport protein	1391	589	243	1.276	1.44906e-07
LF82_2369	uidB	glucuronide carrier protein	1373	586	233	1.334	3.36281e-08
LF82_2370	uidC	Membrane-associated protein uidC	1265	757	364	1.056	3.5641e-05
LF82_2371	uidR	HTH-type transcriptional regulator uidR	590	3853	5279	-0.454	0.145542
LF82_2372	ulaA	Ascorbate-specific permease IIC component ulaA	1397	564	200	1.498	6.41945e-11
LF82_2373	ulaB	Ascorbate-specific phosphotransferase enzyme IIB	305	91	27	1.771	5.92934e-08
LF82_2374	ulac	Ascorbate-specific phosphotransferase enzyme IIA	464	204	40	2.349	1.03364e-12
LF82_2379	ulaR	HTH-type transcriptional regulator ulaR	755	374	317	0.237	0.353797
LF82_2380	umuC	Protein umuC	1268	629	1080	-0.78	0.00242253
LF82_2381	umuD	Protein umuD	419	382	878	-1.2	8.14598e-08
LF82_2382	ung	Uracil-DNA glycosylase	689	645	525	0.294	0.243857
LF82_2384	uraA	Uracil permease	1289	584	341	0.777	0.000699771
LF82_2385	usg	USG-1 protein	1013	305	278	0.137	0.603717
LF82_2386	ushA	Protein ushA	1652	2073	3033	-0.549	0.0920719
LF82_2387	uspA	Universal stress protein A	434	2103	2041	0.043	0.879299
LF82_2388	uspB	Universal stress protein B	335	192	108	0.841	0.00590966
LF82_2389	uspC	Universal stress protein C	428	656	840	-0.357	0.125911
LF82_2390	uspD	Universal stress protein D	428	694	871	-0.326	0.149023
LF82_2391	uspE	Universal stress protein E	950	5783	11598	-1.004	0.0018335
LF82_2392	uspF	Universal stress protein F	434	1861	1086	0.777	0.00124559
LF82_2393	uspG	Universal stress protein G	428	3440	2163	0.669	0.013588
LF82_2394	uup	ABC transporter ATP-binding protein uup	1907	4200	10180	-1.277	5.0298e-05
LF82_2395	uvrA	UvrABC system protein A	2822	1691	2457	-0.54	0.0594083
LF82_2396	uvrB	UvrABC system protein B	2021	2302	3909	-0.764	0.00712553
LF82_2397	uvrC	UvrABC system protein C	1832	1296	1859	-0.521	0.053559
LF82_2398	uvrD	DNA helicase II	2162	4397	7069	-0.685	0.0403649
LF82_2399	uvrY	Response regulator uvrY	656	3590	4319	-0.267	0.43953
LF82_2405	uxuR	Uxu operon transcriptional regulator	773	424	582	-0.456	0.0336136
LF82_2406	vacJ	Lipoprotein vacJ	755	1947	2698	-0.471	0.0991449
LF82_2415	ves	orf	575	149	227	-0.61	0.0203272
LF82_2416	viaA	Protein viaA	1451	1044	646	0.693	0.00139107
LF82_2417	visC	Protein visC	1202	712	565	0.331	0.140759
LF82_2418	vsr	Very short patch repair protein	470	177	303	-0.774	0.00798043
LF82_2420	wcaA	colanic acid biosynthesis glycosyl transferase	839	264	52	2.336	1.05273e-11
LF82_2421	wcaB	colanic acid biosynthesis acetyltransferase	488	109	22	2.305	5.68739e-10
LF82_2422	wcac	colanic acid biosynthesis glycosyl transferase	1217	405	63	2.684	2.7501e-16
LF82_2423	wcad	colanic acid polymerase	1217	656	150	2.13	6.01832e-13
LF82_2424	wcae	colanic acid biosynthesis glycosyl transferase	746	275	60	2.202	5.11154e-12
LF82_2425	wcaF	colanic acid biosynthesis acetyltransferase	548	116	26	2.14	8.12626e-09
LF82_2426	wcaI	colanic acid biosynthesis glycosyl transferase	1214	241	25	3.29	7.50579e-18
LF82_2427	wcaJ	colanic biosynthesis UDP-glucose lipid carrier	1394	461	65	2.813	1.05614e-17
LF82_2428	wcaK	Colanic acid biosynthesis protein wcaK	1280	244	58	2.082	3.05961e-10
LF82_2429	wcal	colanic acid biosynthesis glycosyltransferase	1220	449	564	-0.33	0.168719
LF82_2430	wcaM	Colanic acid biosynthesis protein wcaM	1394	826	546	0.598	0.0121854
LF82_2431	wech	Inner membrane protein yiaH	995	629	406	0.631	0.00933501
LF82_2432	wrbA	Flavoprotein wrbA	596	641	456	0.491	0.0435353
LF82_2433	wza	polysaccharide export protein wza	1139	349	74	2.226	5.06187e-13
LF82_2434	wzb	Low molecular weight protein-tyrosine-phosphatase wzb	443	107	20	2.434	9.99157e-08
LF82_2435	wzc	Tyrosine-protein kinase wzc	2162	650	139	2.23	9.34256e-17
LF82_2436	wzxC	Lipopolysaccharide biosynthesis protein wzxC	1478	533	78	2.77	9.23812e-18
LF82_2437	wzxE	Protein wzxE	1250	1787	1909	-0.094	0.748527
LF82_2438	wzyE	ECA polymerase	1352	1131	701	0.689	0.00155199
LF82_2439	wzzE	Lipopolysaccharide biosynthesis protein wzzE	1046	1152	1731	-0.589	0.0218799
LF82_2441	xapB	Xanthosine permease	1256	852	691	0.304	0.20668
LF82_2442	xapR	HTH-type transcriptional regulator xapR	884	580	563	0.043	0.866128
LF82_2444	xdhB	Xanthine dehydrogenase Fad-binding subunit	878	393	119	1.718	4.68159e-12
LF82_2445	xdhC	Xanthine dehydrogenase iron-sulfur-binding subunit	479	3487	1219	1.516	0.000284074
LF82_2447	xerC	Tyrosine recombinase xerC	896	1841	2345	-0.349	0.273601
LF82_2448	xerD	Tyrosine recombinase xerD	896	1072	2319	-1.114	1.63996e-05
LF82_2449	xni	exodeoxyribonuclease-9	845	500	301	0.732	0.00488323
LF82_2450	xseA	exodeoxyribonuclease 7 large subunit	1376	4266	10661	-1.322	0.000992583
LF82_2451	xseB	exodeoxyribonuclease 7 small subunit	242	349	430	-0.303	0.256523
LF82_2452	xthA	exodeoxyribonuclease III	806	391	511	-0.387	0.0754476
LF82_2455	xylF	D-xylose-binding periplasmic protein	992	742	204	1.86	8.31249e-14
LF82_2456	xylG	Xylose import ATP-binding protein xylG	1541	854	509	0.746	0.00126097
LF82_2457	xylH	Xylose transport system permease protein xylH	1181	528	320	0.724	0.00188836
LF82_2458	xylR	Xylose operon regulatory protein	1178	577	759	-0.396	0.0719853
LF82_2459	yaaA	orf	776	576	683	-0.247	0.26428
LF82_2460	yaaH	Inner membrane protein yaaH	566	813	1398	-0.783	0.000821415
LF82_2461	yaaI	orf	404	276	102	1.438	7.09789e-07
LF82_2462	yaaJ	transporter yaaJ	1430	903	360	1.327	5.31391e-09
LF82_2463	yaaU	metabolite transport protein yaaU	1331	813	176	2.206	4.8295e-15
LF82_2464	yaaW	orf	713	256	105	1.291	7.48471e-06
LF82_2465	yaaX	orf	296	135	170	-0.329	0.289573
LF82_2466	yaaY	orf	218	8910	7558	0.237	0.677919
LF82_2467	yabi	Inner membrane protein yabi	764	1251	1978	-0.66	0.017489
LF82_2468	yacC	orf	347	1806	1350	0.42	0.246704
LF82_2469	yacF	orf	743	589	758	-0.365	0.10038
LF82_2470	yacG	orf	197	544	736	-0.437	0.10404
LF82_2471	yach	orf	1745	867	693	0.324	0.153634
LF82_2472	yacL	orf	362	2435	2978	-0.291	0.383047
LF82_2473	yadB	glutamyl-Q tRNA(Asp) synthetase	926	438	634	-0.533	0.0167297
LF82_2474	yadC	fimbrial-like protein yadC	1262	1611	1607	0.004	0.991175	virulence gene	pili
LF82_2475	yadD	orf	884	664	1016	-0.615	0.00767201
LF82_2476	yadE	orf	1229	943	1564	-0.73	0.00136297
LF82_2477	yadG	ABC transporter ATP-binding protein	926	1225	3034	-1.307	1.47737e-05
LF82_2478	yadH	Inner membrane transport permease yadH	770	764	643	0.247	0.259362
LF82_2479	yadI	phosphotransferase enzyme IIA component yadI	440	498	483	0.042	0.858491
LF82_2480	yadK	orf	596	271	103	1.392	0.125974	virulence gene	pili
LF82_2481	yadL	orf	608	160	92	0.81	0.003809	virulence gene	pili
LF82_2482	yadM	orf	566	383	167	1.196	1.511e-05
LF82_2483	yadN	fimbrial-like protein yadN	590	262	235	0.16	0.56504
LF82_2484	yadR	orf	344	3388	3388	0	0.999597
LF82_2485	yadS	orf	623	570	962	-0.758	0.000517874
LF82_2486	yaeB	orf	707	297	236	0.333	0.179024
LF82_2487	yaeF	lipoprotein yaeF	824	862	1029	-0.256	0.267278
LF82_2488	yaeH	orf	386	1320	1340	-0.021	0.939003
LF82_2489	yaeJ	orf	422	600	1117	-0.897	0.000368666
LF82_2490	yaeP	orf	200	417	337	0.307	0.188565
LF82_2491	yaeQ	orf	545	644	736	-0.193	0.392479
LF82_2492	yaeR	orf	389	145	98	0.564	0.0589701
LF82_2493	yaet	Outer membrane protein assembly factor yaet	2432	9095	24374	-1.422	1.12524e-05
LF82_2494	yafC	HTH-type transcriptional regulator	914	476	739	-0.634	0.00493703
LF82_2495	yafD	orf	800	873	1221	-0.484	0.0360526
LF82_2496	yafE	orf	770	934	1290	-0.465	0.0428485
LF82_2498	yafK	orf	740	3174	5861	-0.885	0.0183495
LF82_2499	yafL	lipoprotein yafL	626	451	180	1.327	1.75271e-07
LF82_2500	yafM	orf	497	506	138	1.873	3.87911e-12
LF82_2501	yafN	orf	293	326	816	-1.325	3.45872e-06
LF82_2502	yafO	orf	398	208	630	-1.599	6.56786e-14
LF82_2503	yafP	acetyltransferase yafP	452	134	200	-0.572	0.0485289
LF82_2504	yafS	orf	722	1025	1366	-0.414	0.0973573
LF82_2505	yafT	lipoprotein yafT	785	1545	10365	-2.747	1.14962e-15	PAI-I	T6SS
LF82_2506	yafV	orf	770	422	335	0.33	0.176365
LF82_2507	yagU	Inner membrane protein yagU	614	932	991	-0.087	0.736469
LF82_2508	yagV	orf	755	308	134	1.191	2.91643e-06
LF82_2509	yagW	orf	1643	1111	736	0.593	0.00951898
LF82_2510	yagX	orf	2525	1672	991	0.755	0.00180557
LF82_2511	yahA	orf	1088	652	1232	-0.918	3.53286e-05
LF82_2512	yahB	HTH-type transcriptional regulator	932	315	276	0.197	0.459387
LF82_2513	yahC	orf	497	326	91	1.836	3.10311e-08
LF82_2514	yahD	ankyrin repeat protein yahD	605	184	46	2.004	4.90999e-09
LF82_2515	yahE	orf	863	139	30	2.188	1.24843e-09
LF82_2516	yahF	orf	1547	491	64	2.922	9.59806e-23
LF82_2517	yahG	orf	1418	170	19	3.143	3.17076e-17
LF82_2518	yahI	Carbamate kinase-like protein yahI	950	286	59	2.281	1.19201e-11
LF82_2519	yahJ	orf	1382	316	135	1.232	1.32396e-06
LF82_2520	yahK	Zinc-type alcohol dehydrogenase-like protein yahK	1049	367	193	0.927	0.000933566
LF82_2521	yahN	membrane protein yahN	671	1142	1364	-0.256	0.308004
LF82_2522	yahO	orf	275	1309	774	0.757	0.00280359
LF82_2523	yaiA	orf	191	679	586	0.211	0.368288
LF82_2524	yaiE	orf	284	752	554	0.439	0.0549695
LF82_2525	yaiI	orf	458	1044	1007	0.051	0.873024
LF82_2526	yaiL	orf	539	840	1144	-0.447	0.0896491
LF82_2527	yaiO	orf	773	496	320	0.633	0.00805795
LF82_2528	yaiP	orf	1196	1018	203	2.327	4.72508e-16
LF82_2529	yaiS	orf	671	357	133	1.431	1.13979e-06
LF82_2530	yaiV	orf	668	157	195	-0.314	0.375032
LF82_2531	yaiW	orf	1094	697	718	-0.042	0.861485
LF82_2532	yaiY	Inner membrane protein yaiY	308	225	240	-0.092	0.806122
LF82_2533	yaiZ	orf	212	1252	798	0.65	0.00874561
LF82_2534	yajC	orf	332	3889	4750	-0.289	0.34836
LF82_2535	yajD	orf	347	4508	5294	-0.232	0.482426
LF82_2536	yajG	lipoprotein yajG	578	1141	1412	-0.308	0.275547
LF82_2537	yajI	lipoprotein yajI	539	584	1051	-0.847	0.00027796
LF82_2538	yajL	Protein thiJ	590	430	500	-0.219	0.398648
LF82_2539	yajO	oxidoreductase yajO	974	696	592	0.234	0.314885
LF82_2540	yajQ	orf	491	2923	4090	-0.485	0.100353
LF82_2541	yajR	Inner membrane transport protein yajR	1364	563	897	-0.671	0.00126615
LF82_2542	ybaA	orf	353	339	930	-1.46	7.65402e-11
LF82_2543	ybaB	orf	329	1954	2496	-0.354	0.18794
LF82_2544	ybae	orf	1700	750	457	0.714	0.00208844
LF82_2545	ybaJ	orf	374	3524	9893	-1.49	0.000148154
LF82_2546	ybaK	orf	479	824	1453	-0.818	0.00425841
LF82_2547	ybal	Inner membrane protein ybal	1676	1492	1287	0.213	0.40819
LF82_2548	ybaM	orf	161	268	246	0.121	0.687019
LF82_2549	ybaN	Inner membrane protein ybaN	377	422	411	0.035	0.917323
LF82_2550	ybaO	HTH-type transcriptional regulator	542	441	580	-0.394	0.0683392
LF82_2551	ybaP	orf	794	3151	3418	-0.117	0.692197
LF82_2552	ybaQ	HTH-type transcriptional regulator	341	738	5356	-2.86	4.99081e-19
LF82_2554	ybaT	Inner membrane transport protein ybaT	1292	707	397	0.834	0.000517874
LF82_2555	ybaV	orf	371	334	259	0.364	0.132706
LF82_2556	ybaW	acyl-CoA thioester hydrolase ybaW	398	610	610	0	0.999898
LF82_2557	ybaY	lipoprotein ybaY	572	337	245	0.465	0.0662853
LF82_2558	ybaZ	orf	389	331	207	0.677	0.004008
LF82_2559	ybbA	ABC transporter ATP-binding protein	686	199	162	0.298	0.268932
LF82_2560	ybbB	tRNA 2-selenouridine synthase	1094	660	569	0.214	0.3677
LF82_2561	ybbJ	Inner membrane protein ybbJ	458	285	263	0.112	0.711999
LF82_2562	ybbL	ABC transporter ATP-binding protein	677	738	1212	-0.717	0.00350957
LF82_2563	ybbM	orf	806	419	418	0.002	0.994492
LF82_2564	ybbN	orf	854	1415	1514	-0.098	0.720251
LF82_2565	ybbO	oxidoreductase ybbO	809	788	1120	-0.507	0.0402873
LF82_2566	ybbP	ABC transporter permease ybbP	2414	744	304	1.292	1.51046e-07
LF82_2567	ybbW	allantoin permease	1454	710	116	2.614	5.02561e-19
LF82_2568	ybbY	purine permease ybbY	1301	593	142	2.067	1.3216e-14
LF82_2570	ybch	orf	890	270	246	0.133	0.629706
LF82_2571	ybcI	Inner membrane protein ybcI	521	588	970	-0.721	0.00104532
LF82_2572	ybcJ	orf	212	106	114	-0.102	0.795748
LF82_2573	ybcK	orf	1526	623	602	0.05	0.846874
LF82_2574	ybcL	orf	551	695	1249	-0.847	0.00109899
LF82_2575	ybcM	HTH-type transcriptional regulator ybcM	797	659	1360	-1.047	2.1951e-05
LF82_2576	ybcN	orf	455	101	95	0.086	0.816956
LF82_2577	ybcO	82 prophage-derived uncharacterized protein ybcO	290	67	16	2.106	3.64963e-07
LF82_2578	ybcQ	Antitermination protein Q homolog from lambdoid	383	1932	1277	0.597	0.028053
LF82_2579	ybcV	orf	425	191	285	-0.576	0.0338154
LF82_2580	ybcW	orf	206	305	344	-0.178	0.598053
LF82_2581	ybcY	orf	665	752	1637	-1.122	4.15028e-07
LF82_2582	ybdB	esterase ybdB	413	182	160	0.186	0.544189
LF82_2583	ybdD	orf	197	524	138	1.923	4.88413e-12
LF82_2584	ybdF	orf	383	698	1004	-0.525	0.0316029
LF82_2585	ybdG	orf	1247	2508	5123	-1.03	0.0003378
LF82_2586	ybdH	oxidoreductase ybdH	1088	534	306	0.803	0.000284074
LF82_2587	ybdJ	orf	248	267	288	-0.11	0.670226
LF82_2588	ybdK	Carboxylate-amine ligase ybdK	1118	681	765	-0.165	0.565291
LF82_2589	ybdL	Aminotransferase ybdL	1160	419	185	1.18	2.50602e-06
LF82_2590	ybdM	orf	629	406	295	0.459	0.0493385
LF82_2591	ybdN	orf	1220	897	554	0.696	0.00266152
LF82_2592	ybdO	HTH-type transcriptional regulator ybdO	902	234	205	0.196	0.58025
LF82_2593	ybdZ	orf	218	142	74	0.94	0.00183531
LF82_2594	ybeA	orf	467	344	570	-0.732	0.00778361
LF82_2595	ybeB	orf	317	1017	1543	-0.603	0.0632158
LF82_2596	ybeD	orf	263	1830	1847	-0.014	0.970595
LF82_2597	ybel	orf	482	3328	4989	-0.584	0.235678
LF82_2598	ybeM	orf	788	405	446	-0.137	0.586121
LF82_2599	ybex	Magnesium and cobalt efflux protein corC	878	2310	3989	-0.789	0.00535427
LF82_2600	ybeY	metalloprotease ybeY	467	1125	2379	-1.08	0.000150252
LF82_2601	ybeZ	PhoH-like protein	1079	1751	3137	-0.841	0.00262767
LF82_2602	ybfA	orf	206	428	531	-0.313	0.413882
LF82_2603	ybfE	orf	362	291	640	-1.142	7.17156e-05
LF82_2604	ybfF	esterase ybfF	764	1505	1868	-0.312	0.263139
LF82_2605	ybfM	orf	1406	495	651	-0.395	0.098153
LF82_2606	ybfN	lipoprotein ybfN	326	112	160	-0.513	0.111251
LF82_2607	ybgA	orf	509	327	438	-0.426	0.0595147
LF82_2609	ybgE	orf	293	538	346	0.635	0.0162858
LF82_2610	ybgF	orf	791	2973	7249	-1.286	4.87232e-05
LF82_2611	ybgH	Inner membrane transporter ybgH	1481	919	633	0.537	0.0225156
LF82_2612	ybgI	orf	743	911	1130	-0.311	0.211309
LF82_2613	ybgJ	orf	656	383	336	0.188	0.434733
LF82_2614	ybgK	orf	932	730	701	0.058	0.814315
LF82_2615	ybgl	orf	734	790	876	-0.149	0.603253
LF82_2616	ybgS	orf	380	632	897	-0.502	0.106745
LF82_2617	ybgT	orf	113	943	377	1.323	9.95581e-09
LF82_2618	ybhA	Phosphatase ybhA	818	535	384	0.478	0.0299261
LF82_2619	ybhB	orf	476	159	175	-0.145	0.633362
LF82_2620	ybhC	acyl-CoA thioester hydrolase ybgC	1283	731	761	-0.059	0.816956
LF82_2621	ybhD	HTH-type transcriptional regulator	1016	309	118	1.389	1.64144e-07
LF82_2622	ybhF	ABC transporter ATP-binding protein ybhF	1736	526	211	1.318	7.09973e-09
LF82_2623	ybhG	orf	998	300	96	1.646	4.16877e-08
LF82_2624	ybhH	orf	1052	171	28	2.586	3.19634e-11
LF82_2625	ybhI	Inner membrane protein ybhI	1433	600	213	1.497	2.64502e-09
LF82_2626	ybhJ	orf	2261	703	516	0.447	0.0557455
LF82_2627	ybhK	orf	908	766	1082	-0.499	0.0336599
LF82_2628	ybhL	Inner membrane protein ybhL	704	684	596	0.2	0.391326
LF82_2629	ybhM	orf	713	388	316	0.296	0.230219
LF82_2630	ybhN	Inner membrane protein ybhN	956	773	769	0.008	0.976707
LF82_2632	ybhP	orf	761	318	76	2.072	6.41312e-10
LF82_2633	ybhQ	Inner membrane protein ybhQ	410	5533	4181	0.404	0.369636
LF82_2634	ybhR	Inner membrane transport permease ybhR	1106	700	703	-0.007	0.979886
[truncated: 1,895 more rows]
